# Supplementary material for: Land-use intensity of electricity production and tomorrow’s energy landscape
Source: PLoS One. 2022 Jul 6;17(7):e0270155. doi: 10.1371/journal.pone.0270155 (PMC9258890; doi:10.1371/journal.pone.0270155)
Supplement: S1 File — (XLSX) [file pone.0270155.s003.xlsx]

## Sheet: Sheet1
Fuel	Site_Name	Country	Type_LUIE	LUIE	Source
Biomass	Hybrid poplar	USA	Total	36000	Spitzley & Keoleian (2005)
Biomass	Willow	USA	Total	36300	Spitzley & Keoleian (2005)
Biomass	Willow	USA	Total	37500	Spitzley & Keoleian (2005)
Biomass	Hybrid poplar	USA	Total	41037	Fthenakis & Kim (2009)
Biomass	Unspecified	USA	Total	45356	Fthenakis & Kim (2009)
Biomass	Willow	USA	Total	48800	Spitzley & Keoleian (2005)
Biomass	Poplar and willow	USA	Total	53816	Smil (2015)
Biomass	Unspecified	USA	Total	62995	Fthenakis & Kim (2009)
Biomass	Willow	USA	Total	65358	McDonald et al. (2009)
Biomass	Unspecified	USA	Total	69474	Fthenakis & Kim (2009)
Biomass	Willow and poplar	Europe	Total	111775	Dijkman & Benders (2010)
Biomass	Willow and poplar	Europe	Total	223550	Dijkman & Benders (2010)
Biomass	Mixed hardwood and spruce	Canada	Total	301243	Kumar et al. (2003)
Biomass	Willow and poplar	Europe	Total	1117749	Dijkman & Benders (2010)
Coal	Alberta Survey 1	USA	Indirect	60	Jordaan (2010)
Coal	Robert Scherer plant	USA	Total	66	Smil (2010)
Coal	Illinois Surface Mine	USA	Indirect	68	Spitzley & Keoleian (2005)
Coal	Eastern US	USA	Total	105	Fthenakis & Kim (2009)
Coal	Wyoming	USA	Total	147	Fthenakis & Kim (2009)
Coal	Alberta Survey 2	USA	Indirect	210	Jordaan (2010)
Coal	Western US	USA	Total	438	Fthenakis & Kim (2009)
Coal	US average	USA	Total	627	Fthenakis & Kim (2009)
Coal	Utah	USA	Total	738	Fthenakis & Kim (2009)
Coal	Eastern US 1	USA	Total	1028	Fthenakis & Kim (2009)
Coal	N appalachia	USA	Total	1148	Fthenakis & Kim (2009)
Coal	C Appalachia	USA	Total	1178	Fthenakis & Kim (2009)
Coal	US average	USA	Total	1227	Fthenakis & Kim (2009)
Coal	Surface	USA	Total	1391	Gates, David M (1985).
Coal	N appalachia	USA	Total	1508	Fthenakis & Kim (2009)
Coal	S Appalachia	USA	Total	1538	Fthenakis & Kim (2009)
Coal	C Appalachia	USA	Total	1628	Fthenakis & Kim (2009)
Coal	Flattop Mine	USA	Indirect	1700	McDonald et al. (2009)
Coal	IGCC	USA	Total	1770	Hertwich et al. (2014)
Coal	S Appalachia	USA	Total	1808	Fthenakis & Kim (2009)
Coal	Supercritical	USA	Total	1910	Hertwich et al. (2014)
Coal	Subcritical	USA	Total	2040	Hertwich et al. (2014)
Coal	Kansas	USA	Total	2547	Fthenakis & Kim (2009)
Coal	Eastern US 2	USA	Total	4448	Fthenakis & Kim (2009)
Geothermal	Otake Hatchobaru (Oita prefecture)	Japan	Total	3.31	Bertani (2005) & Global Energy Observatory
Geothermal	Sumikawa (Akita)	Japan	Total	5.27	Bertani (2005) & Global Energy Observatory
Geothermal	Uenotai (Miyagi?)	Japan	Total	9.76	Bertani (2005) & Global Energy Observatory
Geothermal	Mori (Hokkaido)	Japan	Total	10.81	Bertani (2005) & Global Energy Observatory
Geothermal	Zunil I	Guatemala	Total	14.26	Bertani (2005) & Global Energy Observatory
Geothermal	Mak-Ban	Philippines	Total	14.3	Bertani (2005) & Global Energy Observatory
Geothermal	Ahuachapán	El Salvador	Total	14.49	Bertani (2005) & Global Energy Observatory
Geothermal	Larderello	Italy	Total	22.19	Bertani (2005) & Global Energy Observatory
Geothermal	Tiwi	Philippines	Total	27.15	Bertani (2005) & Global Energy Observatory
Geothermal	Berlin	El Salvador	Total	32.59	Bertani (2005) & Global Energy Observatory
Geothermal	Ogiri (Akita?)	Japan	Total	34.35	Bertani (2005) & Global Energy Observatory
Geothermal	Los Humeros	Mexico	Total	35.09	Bertani (2005) & Global Energy Observatory
Geothermal	Takigami (Oita?)	Japan	Total	44.38	Bertani (2005) & Global Energy Observatory
Geothermal	Amatitlán	Guatemala	Total	45.63	Bertani (2005) & Global Energy Observatory
Geothermal	Puna	USA	Total	46.38	Bertani (2005) & Global Energy Observatory
Geothermal	Momotombo	Nicaragua	Total	48.03	Bertani (2005) & Global Energy Observatory
Geothermal	Zunil II	Guatemala	Total	68.45	Bertani (2005) & Global Energy Observatory
Geothermal	Onikobe (Miyagi)	Japan	Total	74.07	Bertani (2005) & Global Energy Observatory
Geothermal	Mokai	New Zealand	Total	76.6	Bertani (2005) & Global Energy Observatory
Geothermal	Svartsengi	Iceland	Total	190.22	Bertani (2005) & Global Energy Observatory
Geothermal	Olkaria E	Kenya	Total	203.74	Bertani (2005) & Global Energy Observatory
Geothermal	Nesjavellir	Iceland	Total	263.01	Bertani (2005) & Global Energy Observatory
Geothermal	Bac-Man	Philippines	Total	299.78	Bertani (2005) & Global Energy Observatory
Geothermal	Cerro Prieto	Mexico	Total	425.08	Bertani (2005) & Global Energy Observatory
Geothermal	Olkaria NE	Kenya	Total	690.22	Bertani (2005) & Global Energy Observatory
Geothermal	Olkaria W	Kenya	Total	969.68	Bertani (2005) & Global Energy Observatory
Hydro	HARSPR_NGET	Sweden	Total	0.1	International Commission on Large Dams (ICOLD)
Hydro	H_LLEFORSEN	Sweden	Total	0.1	International Commission on Large Dams (ICOLD)
Hydro	_LVKARLEBY	Sweden	Total	0.2	International Commission on Large Dams (ICOLD)
Hydro	STADSFORSEN	Sweden	Total	0.2	International Commission on Large Dams (ICOLD)
Hydro	NORTON	Sri Lanka	Total	0.3	International Commission on Large Dams (ICOLD)
Hydro	LIGGA	Sweden	Total	0.3	International Commission on Large Dams (ICOLD)
Hydro	HARRSELE	Sweden	Total	0.3	International Commission on Large Dams (ICOLD)
Hydro	MOFORSENS KRV	Sweden	Total	0.3	International Commission on Large Dams (ICOLD)
Hydro	KR_NGFORS	Sweden	Total	0.3	International Commission on Large Dams (ICOLD)
Hydro	CANYON	Sri Lanka	Total	0.4	International Commission on Large Dams (ICOLD)
Hydro	FORSMO	Sweden	Total	0.4	International Commission on Large Dams (ICOLD)
Hydro	LASELE	Sweden	Total	0.4	International Commission on Large Dams (ICOLD)
Hydro	MOCKFJ_RD KRV	Sweden	Total	0.5	International Commission on Large Dams (ICOLD)
Hydro	GRANFORS	Sweden	Total	0.5	International Commission on Large Dams (ICOLD)
Hydro	KVISTFORSENS KRV	Sweden	Total	0.5	International Commission on Large Dams (ICOLD)
Hydro	OLDENS KRV _ L MJ_LKVATTNET	Sweden	Total	0.6	International Commission on Large Dams (ICOLD)
Hydro	N_VEREDE	Sweden	Total	0.6	International Commission on Large Dams (ICOLD)
Hydro	BJURFORS NEDRE	Sweden	Total	0.6	International Commission on Large Dams (ICOLD)
Hydro	FORTUNA	Panama	Total	0.7	International Commission on Large Dams (ICOLD)
Hydro	BODEN	Sweden	Total	0.7	International Commission on Large Dams (ICOLD)
Hydro	SVARTH_LS- FORSENS KRV	Sweden	Total	0.7	International Commission on Large Dams (ICOLD)
Hydro	KARSEFORS	Sweden	Total	0.8	International Commission on Large Dams (ICOLD)
Hydro	SELSFORS	Sweden	Total	0.8	International Commission on Large Dams (ICOLD)
Hydro	PENGFORS	Sweden	Total	0.8	International Commission on Large Dams (ICOLD)
Hydro	POLPITIYA	Sri Lanka	Total	0.9	International Commission on Large Dams (ICOLD)
Hydro	KILFORSEN 1 INTAG	Sweden	Total	0.9	International Commission on Large Dams (ICOLD)
Hydro	HAMMARFORSEN	Sweden	Total	0.9	International Commission on Large Dams (ICOLD)
Hydro	SOLLEFTE_ KRV	Sweden	Total	0.9	International Commission on Large Dams (ICOLD)
Hydro	EDSELE KRV	Sweden	Total	0.9	International Commission on Large Dams (ICOLD)
Hydro	RAMSELE KRV	Sweden	Total	0.9	International Commission on Large Dams (ICOLD)
Hydro	L_NGBJ_RN	Sweden	Total	0.9	International Commission on Large Dams (ICOLD)
Hydro	LETSI	Sweden	Total	1	International Commission on Large Dams (ICOLD)
Hydro	PORSI	Sweden	Total	1.1	International Commission on Large Dams (ICOLD)
Hydro	MATFORS	Sweden	Total	1.1	International Commission on Large Dams (ICOLD)
Hydro	KORSSELBR_NNA KRV FLOTTARSELET	Sweden	Total	1.2	International Commission on Large Dams (ICOLD)
Hydro	B_LFORSENS KRV	Sweden	Total	1.2	International Commission on Large Dams (ICOLD)
Hydro	MESSAURE	Sweden	Total	1.3	International Commission on Large Dams (ICOLD)
Hydro	LAXEDE	Sweden	Total	1.3	International Commission on Large Dams (ICOLD)
Hydro	GULSELE	Sweden	Total	1.3	International Commission on Large Dams (ICOLD)
Hydro	YNGEREDSFORS	Sweden	Total	1.3	International Commission on Large Dams (ICOLD)
Hydro	DEGERFORSENS KRV	Sweden	Total	1.4	International Commission on Large Dams (ICOLD)
Hydro	J_RKVISSLE	Sweden	Total	1.4	International Commission on Large Dams (ICOLD)
Hydro	SKEDVI KRV	Sweden	Total	1.4	International Commission on Large Dams (ICOLD)
Hydro	BLYBERGS KRAFTVERK	Sweden	Total	1.5	International Commission on Large Dams (ICOLD)
Hydro	PARTEBODA- DAMMEN	Sweden	Total	1.8	International Commission on Large Dams (ICOLD)
Hydro	LIMA KRV	Sweden	Total	1.8	International Commission on Large Dams (ICOLD)
Hydro	TORPSHAMMAR	Sweden	Total	1.8	International Commission on Large Dams (ICOLD)
Hydro	GALLEJAUR	Sweden	Total	1.8	International Commission on Large Dams (ICOLD)
Hydro	KR_NGEDE KRV	Sweden	Total	1.8	International Commission on Large Dams (ICOLD)
Hydro	ZERVREILA A'BECKEN	Switzerland	Total	1.9	International Commission on Large Dams (ICOLD)
Hydro	VARGFORS	Sweden	Total	2	International Commission on Large Dams (ICOLD)
Hydro	TUGGEN	Sweden	Total	2.3	International Commission on Large Dams (ICOLD)
Hydro	GIDE_BACKA KRV	Sweden	Total	2.3	International Commission on Large Dams (ICOLD)
Hydro	BASSALT	Sweden	Total	2.5	International Commission on Large Dams (ICOLD)
Hydro	BERGEFORSEN	Sweden	Total	2.6	International Commission on Large Dams (ICOLD)
Hydro	_SENS KRV	Sweden	Total	2.6	International Commission on Large Dams (ICOLD)
Hydro	B_TFORS	Sweden	Total	2.8	International Commission on Large Dams (ICOLD)
Hydro	KN_RED _VRE	Sweden	Total	2.9	International Commission on Large Dams (ICOLD)
Hydro	RENG_RD	Sweden	Total	3.1	International Commission on Large Dams (ICOLD)
Hydro	H_LLFORSENS KRV	Sweden	Total	3.1	International Commission on Large Dams (ICOLD)
Hydro	V_SA KRV	Sweden	Total	3.2	International Commission on Large Dams (ICOLD)
Hydro	GRUNDFORS	Sweden	Total	3.2	International Commission on Large Dams (ICOLD)
Hydro	GRYTFORS	Sweden	Total	3.4	International Commission on Large Dams (ICOLD)
Hydro	R_TAN	Sweden	Total	3.4	International Commission on Large Dams (ICOLD)
Hydro	H_LJES	Sweden	Total	3.5	International Commission on Large Dams (ICOLD)
Hydro	FORSHUVUD- FORSEN	Sweden	Total	3.5	International Commission on Large Dams (ICOLD)
Hydro	HERMANSBODA	Sweden	Total	3.5	International Commission on Large Dams (ICOLD)
Hydro	MOROIENI	Romania	Total	3.7	International Commission on Large Dams (ICOLD)
Hydro	BURSN_S	Sweden	Total	3.7	International Commission on Large Dams (ICOLD)
Hydro	MIDSKOG	Sweden	Total	3.7	International Commission on Large Dams (ICOLD)
Hydro	MOUSAKELLE	Sri Lanka	Total	3.8	International Commission on Large Dams (ICOLD)
Hydro	LES MAR_COTTES	Switzerland	Total	3.8	International Commission on Large Dams (ICOLD)
Hydro	LEMMENHOF	Austria	Total	3.9	International Commission on Large Dams (ICOLD)
Hydro	RANGIPO	New Zealand	Total	4.1	International Commission on Large Dams (ICOLD)
Hydro	STENSELE	Sweden	Total	4.1	International Commission on Large Dams (ICOLD)
Hydro	LOTTEFORS	Sweden	Total	4.3	International Commission on Large Dams (ICOLD)
Hydro	SPJUTMO KRV	Sweden	Total	4.4	International Commission on Large Dams (ICOLD)
Hydro	STORFINNFORSENS KRV	Sweden	Total	4.8	International Commission on Large Dams (ICOLD)
Hydro	UNTRA KRV	Sweden	Total	4.8	International Commission on Large Dams (ICOLD)
Hydro	FAGER_SSJ_N	Sweden	Total	5	International Commission on Large Dams (ICOLD)
Hydro	ANUNDSJ_ KRV	Sweden	Total	5	International Commission on Large Dams (ICOLD)
Hydro	CASTLEREAGH	Sri Lanka	Total	5.4	International Commission on Large Dams (ICOLD)
Hydro	STUGUN	Sweden	Total	5.4	International Commission on Large Dams (ICOLD)
Hydro	SKOGABY	Sweden	Total	5.6	International Commission on Large Dams (ICOLD)
Hydro	AKKATS	Sweden	Total	5.7	International Commission on Large Dams (ICOLD)
Hydro	STORA STENSJ_N	Sweden	Total	5.8	International Commission on Large Dams (ICOLD)
Hydro	SIR	Turkey	Total	6.6	International Commission on Large Dams (ICOLD)
Hydro	SILS KRAFTVERK	Sweden	Total	6.7	International Commission on Large Dams (ICOLD)
Hydro	MALFORS	Sweden	Total	6.9	International Commission on Large Dams (ICOLD)
Hydro	VAL D'AMBRA	Switzerland	Total	7.3	International Commission on Large Dams (ICOLD)
Hydro	VAL GROSINA	Italy	Total	7.4	International Commission on Large Dams (ICOLD)
Hydro	WOELLA	Austria	Total	7.5	International Commission on Large Dams (ICOLD)
Hydro	BJURFORS _VRE	Sweden	Total	7.5	International Commission on Large Dams (ICOLD)
Hydro	BASTUSEL	Sweden	Total	7.5	International Commission on Large Dams (ICOLD)
Hydro	OLDENS KRV _VRE OLDSJ_N	Sweden	Total	7.6	International Commission on Large Dams (ICOLD)
Hydro	TURINGE	Sweden	Total	7.8	International Commission on Large Dams (ICOLD)
Hydro	M_RSILS KRV	Sweden	Total	7.8	International Commission on Large Dams (ICOLD)
Hydro	PFAFFENSPRUNG	Switzerland	Total	8.6	International Commission on Large Dams (ICOLD)
Hydro	VIFORSEN	Sweden	Total	8.9	International Commission on Large Dams (ICOLD)
Hydro	RUNCAHEZ	Switzerland	Total	8.9	International Commission on Large Dams (ICOLD)
Hydro	CALDERAS	Colombia	Total	9	International Commission on Large Dams (ICOLD)
Hydro	LANFORSENS KRV	Sweden	Total	9.1	International Commission on Large Dams (ICOLD)
Hydro	NEDEREDE	Sweden	Total	9.2	International Commission on Large Dams (ICOLD)
Hydro	SKALLB_LE	Sweden	Total	9.2	International Commission on Large Dams (ICOLD)
Hydro	_SELE	Sweden	Total	9.7	International Commission on Large Dams (ICOLD)
Hydro	GRUNDSJ_ARNA	Sweden	Total	10	International Commission on Large Dams (ICOLD)
Hydro	NASSFELD	Austria	Total	11	International Commission on Large Dams (ICOLD)
Hydro	LANDAFORS	Sweden	Total	11	International Commission on Large Dams (ICOLD)
Hydro	TRARYD	Sweden	Total	11	International Commission on Large Dams (ICOLD)
Hydro	SEITEVARE	Sweden	Total	11	International Commission on Large Dams (ICOLD)
Hydro	ISENTHAL	Switzerland	Total	11	International Commission on Large Dams (ICOLD)
Hydro	SANTO DOMINGO	Venezuela	Total	11	International Commission on Large Dams (ICOLD)
Hydro	INNERFRAGANT	Austria	Total	13	International Commission on Large Dams (ICOLD)
Hydro	ROSSWIESE	Austria	Total	13	International Commission on Large Dams (ICOLD)
Hydro	STENKULLAFORS	Sweden	Total	13	International Commission on Large Dams (ICOLD)
Hydro	N_S	Sweden	Total	13	International Commission on Large Dams (ICOLD)
Hydro	H_LLBY	Sweden	Total	13	International Commission on Large Dams (ICOLD)
Hydro	KRIMMLER ACHE	Austria	Total	14	International Commission on Large Dams (ICOLD)
Hydro	FRENEY	France	Total	14	International Commission on Large Dams (ICOLD)
Hydro	BOREON	France	Total	14	International Commission on Large Dams (ICOLD)
Hydro	H_CKREN	Sweden	Total	14	International Commission on Large Dams (ICOLD)
Hydro	VITTJ_RV	Sweden	Total	14	International Commission on Large Dams (ICOLD)
Hydro	HORKONERYD	Sweden	Total	14	International Commission on Large Dams (ICOLD)
Hydro	DARBOLA	Switzerland	Total	14	International Commission on Large Dams (ICOLD)
Hydro	NORR_NGE KRAFTVERK	Sweden	Total	15	International Commission on Large Dams (ICOLD)
Hydro	PORJUS	Sweden	Total	15	International Commission on Large Dams (ICOLD)
Hydro	ZEN BINNEN	Switzerland	Total	15	International Commission on Large Dams (ICOLD)
Hydro	SERRA	Switzerland	Total	15	International Commission on Large Dams (ICOLD)
Hydro	SAFIEN-PLATZ	Switzerland	Total	15	International Commission on Large Dams (ICOLD)
Hydro	OBERMATT	Switzerland	Total	15	International Commission on Large Dams (ICOLD)
Hydro	GINAU	Austria	Total	16	International Commission on Large Dams (ICOLD)
Hydro	AJAURE	Sweden	Total	16	International Commission on Large Dams (ICOLD)
Hydro	GOESSKAR	Austria	Total	17	International Commission on Large Dams (ICOLD)
Hydro	BRANDSTATT	Austria	Total	18	International Commission on Large Dams (ICOLD)
Hydro	COCHE	France	Total	18	International Commission on Large Dams (ICOLD)
Hydro	LOSSEN	Sweden	Total	18	International Commission on Large Dams (ICOLD)
Hydro	H_LLESTR_MMENS KRV	Sweden	Total	18	International Commission on Large Dams (ICOLD)
Hydro	RIETE	France	Total	19	International Commission on Large Dams (ICOLD)
Hydro	CORDEAC	France	Total	19	International Commission on Large Dams (ICOLD)
Hydro	DABBSJ_ KRV	Sweden	Total	19	International Commission on Large Dams (ICOLD)
Hydro	BARCUNS	Switzerland	Total	19	International Commission on Large Dams (ICOLD)
Hydro	LATSCHAU	Austria	Total	21	International Commission on Large Dams (ICOLD)
Hydro	TUMUT 2	Australia	Total	23	International Commission on Large Dams (ICOLD)
Hydro	MURRAY 2	Australia	Total	23	International Commission on Large Dams (ICOLD)
Hydro	CLOVER	Australia	Total	24	International Commission on Large Dams (ICOLD)
Hydro	PORABKA-ZAR	Poland	Total	25	International Commission on Large Dams (ICOLD)
Hydro	LETTEN	Sweden	Total	25	International Commission on Large Dams (ICOLD)
Hydro	RANDI	Sweden	Total	25	International Commission on Large Dams (ICOLD)
Hydro	L_NGHAG KRV	Sweden	Total	25	International Commission on Large Dams (ICOLD)
Hydro	GARDIKEN	Sweden	Total	26	International Commission on Large Dams (ICOLD)
Hydro	CORSCIA	France	Total	27	International Commission on Large Dams (ICOLD)
Hydro	SUORVADAMMEN VIETAS KRV	Sweden	Total	27	International Commission on Large Dams (ICOLD)
Hydro	RUSFORS	Sweden	Total	28	International Commission on Large Dams (ICOLD)
Hydro	MALVAGLIA	Switzerland	Total	28	International Commission on Large Dams (ICOLD)
Hydro	BALME DE RENCUREL	France	Total	30	International Commission on Large Dams (ICOLD)
Hydro	GODEY	Switzerland	Total	30	International Commission on Large Dams (ICOLD)
Hydro	ECHELLES D'HANNIBAL	France	Total	32	International Commission on Large Dams (ICOLD)
Hydro	STOR- FOSKVATTNET	Sweden	Total	32	International Commission on Large Dams (ICOLD)
Hydro	VOLGSJ_FORS KRV	Sweden	Total	32	International Commission on Large Dams (ICOLD)
Hydro	ROGGIASCA	Switzerland	Total	32	International Commission on Large Dams (ICOLD)
Hydro	FERDEN	Switzerland	Total	32	International Commission on Large Dams (ICOLD)
Hydro	PETITE RHUE	France	Total	34	International Commission on Large Dams (ICOLD)
Hydro	GARAFIRI	Guinea	Total	34	International Commission on Large Dams (ICOLD)
Hydro	FL_SJ_N	Sweden	Total	34	International Commission on Large Dams (ICOLD)
Hydro	KANALSKI VRH 1	Slovenia	Total	35	International Commission on Large Dams (ICOLD)
Hydro	KANALSKI VRH 2	Slovenia	Total	35	International Commission on Large Dams (ICOLD)
Hydro	V_SSINKOSKI	Sweden	Total	35	International Commission on Large Dams (ICOLD)
Hydro	SCH_NI	Switzerland	Total	36	International Commission on Large Dams (ICOLD)
Hydro	S_DVAJAUR S_DVA KRV	Sweden	Total	37	International Commission on Large Dams (ICOLD)
Hydro	ENGINS	France	Total	38	International Commission on Large Dams (ICOLD)
Hydro	GEBIDEM	Switzerland	Total	38	International Commission on Large Dams (ICOLD)
Hydro	VESLEBOTNVATN FYLLINGSDAM	Norway	Total	39	International Commission on Large Dams (ICOLD)
Hydro	J_RPSTR_MMENS KRV	Sweden	Total	39	International Commission on Large Dams (ICOLD)
Hydro	SVEG	Sweden	Total	39	International Commission on Large Dams (ICOLD)
Hydro	GMUEND	Austria	Total	40	International Commission on Large Dams (ICOLD)
Hydro	Z_T	Switzerland	Total	40	International Commission on Large Dams (ICOLD)
Hydro	PAAL	Austria	Total	41	International Commission on Large Dams (ICOLD)
Hydro	RONDON_POLIS	Brazil	Total	41	International Commission on Large Dams (ICOLD)
Hydro	MATTENALP	Switzerland	Total	42	International Commission on Large Dams (ICOLD)
Hydro	MOTTETS	France	Total	43	International Commission on Large Dams (ICOLD)
Hydro	BARTHE	France	Total	44	International Commission on Large Dams (ICOLD)
Hydro	VILLA DI CHIAVENNA	Italy	Total	45	International Commission on Large Dams (ICOLD)
Hydro	RUNSERAU	Austria	Total	46	International Commission on Large Dams (ICOLD)
Hydro	LAENGENTAL	Austria	Total	46	International Commission on Large Dams (ICOLD)
Hydro	RIOUMAJOU	France	Total	46	International Commission on Large Dams (ICOLD)
Hydro	PEILHOU	France	Total	46	International Commission on Large Dams (ICOLD)
Hydro	LIAPOOTAH	Australia	Total	48	International Commission on Large Dams (ICOLD)
Hydro	LUZIERES	France	Total	48	International Commission on Large Dams (ICOLD)
Hydro	CASTILLON DU TOURMALET	France	Total	49	International Commission on Large Dams (ICOLD)
Hydro	PALAGNEDRA	Switzerland	Total	49	International Commission on Large Dams (ICOLD)
Hydro	GEEHI	Australia	Total	50	International Commission on Large Dams (ICOLD)
Hydro	CHATEAU GAILLARD	France	Total	50	International Commission on Large Dams (ICOLD)
Hydro	PONT DES CHEVRES	France	Total	50	International Commission on Large Dams (ICOLD)
Hydro	UMLUSPEN	Sweden	Total	50	International Commission on Large Dams (ICOLD)
Hydro	REBNISJAURE REBNIS KRV	Sweden	Total	50	International Commission on Large Dams (ICOLD)
Hydro	DANIEL PALACIOS	Ecuador	Total	51	International Commission on Large Dams (ICOLD)
Hydro	CANDES 2	France	Total	51	International Commission on Large Dams (ICOLD)
Hydro	BURVAGN	Switzerland	Total	51	International Commission on Large Dams (ICOLD)
Hydro	PR_	Switzerland	Total	53	International Commission on Large Dams (ICOLD)
Hydro	SAINTE ENGRACE	France	Total	57	International Commission on Large Dams (ICOLD)
Hydro	SLAGN_S	Sweden	Total	57	International Commission on Large Dams (ICOLD)
Hydro	CARMENA	Switzerland	Total	57	International Commission on Large Dams (ICOLD)
Hydro	VASASCA	Switzerland	Total	60	International Commission on Large Dams (ICOLD)
Hydro	K_PPELISTUTZ	Switzerland	Total	60	International Commission on Large Dams (ICOLD)
Hydro	NUSSDORF	Austria	Total	61	International Commission on Large Dams (ICOLD)
Hydro	AMBIESTA	Italy	Total	61	International Commission on Large Dams (ICOLD)
Hydro	UPPER KOTMALE	Sri Lanka	Total	61	International Commission on Large Dams (ICOLD)
Hydro	PLAN-DESSOUS	Switzerland	Total	61	International Commission on Large Dams (ICOLD)
Hydro	MARKERSBACH OBERBECKEN	Germany	Total	62	International Commission on Large Dams (ICOLD)
Hydro	GUALACA	Panama	Total	62	International Commission on Large Dams (ICOLD)
Hydro	SOELK	Austria	Total	63	International Commission on Large Dams (ICOLD)
Hydro	MAISON DU ROY	France	Total	63	International Commission on Large Dams (ICOLD)
Hydro	OBERBECKEN HOHENWARTHE II	Germany	Total	64	International Commission on Large Dams (ICOLD)
Hydro	GLEMS OBERBECKEN	Germany	Total	65	International Commission on Large Dams (ICOLD)
Hydro	L_NGED	Sweden	Total	65	International Commission on Large Dams (ICOLD)
Hydro	PUNCHINA	Colombia	Total	70	International Commission on Large Dams (ICOLD)
Hydro	SENHORA DE MONFORTE	Portugal	Total	70	International Commission on Large Dams (ICOLD)
Hydro	MESCE	France	Total	74	International Commission on Large Dams (ICOLD)
Hydro	TURTMANN	Switzerland	Total	74	International Commission on Large Dams (ICOLD)
Hydro	ROBIEI	Switzerland	Total	74	International Commission on Large Dams (ICOLD)
Hydro	HASELSTEIN	Austria	Total	75	International Commission on Large Dams (ICOLD)
Hydro	ANCHICAYA	Colombia	Total	77	International Commission on Large Dams (ICOLD)
Hydro	BUKOVNIK	Croatia	Total	77	International Commission on Large Dams (ICOLD)
Hydro	MONT ST. NICOLAS	Luxembourg	Total	77	International Commission on Large Dams (ICOLD)
Hydro	LES CL_ES	Switzerland	Total	78	International Commission on Large Dams (ICOLD)
Hydro	MOLINA	Switzerland	Total	79	International Commission on Large Dams (ICOLD)
Hydro	MADESIMO	Italy	Total	83	International Commission on Large Dams (ICOLD)
Hydro	REMPEN	Switzerland	Total	83	International Commission on Large Dams (ICOLD)
Hydro	EBERLASTE	Austria	Total	84	International Commission on Large Dams (ICOLD)
Hydro	GSTATTERBODEN	Austria	Total	90	International Commission on Large Dams (ICOLD)
Hydro	SAULCE (BARRAGE)	France	Total	92	International Commission on Large Dams (ICOLD)
Hydro	ALTO ANCHICAYA	Colombia	Total	93	International Commission on Large Dams (ICOLD)
Hydro	SIROUS	France	Total	93	International Commission on Large Dams (ICOLD)
Hydro	NUNES	Portugal	Total	98	International Commission on Large Dams (ICOLD)
Hydro	FLUMET	France	Total	100	International Commission on Large Dams (ICOLD)
Hydro	VALSAN	Romania	Total	100	International Commission on Large Dams (ICOLD)
Hydro	AIROLO	Switzerland	Total	100	International Commission on Large Dams (ICOLD)
Hydro	TAKAMAKA 2	France	Total	101	International Commission on Large Dams (ICOLD)
Hydro	Z'MUTT	Switzerland	Total	103	International Commission on Large Dams (ICOLD)
Hydro	BOLGENACH	Austria	Total	106	International Commission on Large Dams (ICOLD)
Hydro	DRIEKLOOF	South Africa	Total	107	International Commission on Large Dams (ICOLD)
Hydro	WANDAU	Austria	Total	110	International Commission on Large Dams (ICOLD)
Hydro	NALPS	Switzerland	Total	110	International Commission on Large Dams (ICOLD)
Hydro	CARASSINA	Switzerland	Total	111	International Commission on Large Dams (ICOLD)
Hydro	PARKI	Sweden	Total	112	International Commission on Large Dams (ICOLD)
Hydro	GUTHEGA	Australia	Total	113	International Commission on Large Dams (ICOLD)
Hydro	SCROPOASA	Romania	Total	113	International Commission on Large Dams (ICOLD)
Hydro	ARNIBODEN S_D	Switzerland	Total	113	International Commission on Large Dams (ICOLD)
Hydro	EL ALTO	Panama	Total	117	International Commission on Large Dams (ICOLD)
Hydro	MIRANDA	Portugal	Total	117	International Commission on Large Dams (ICOLD)
Hydro	WALLNERAU	Austria	Total	120	International Commission on Large Dams (ICOLD)
Hydro	CADARACHE (BARRAGE)	France	Total	120	International Commission on Large Dams (ICOLD)
Hydro	ESSLING	Austria	Total	122	International Commission on Large Dams (ICOLD)
Hydro	GARICHTE HAUPTMAUER	Switzerland	Total	122	International Commission on Large Dams (ICOLD)
Hydro	GARICHTE NEBENMAUER	Switzerland	Total	122	International Commission on Large Dams (ICOLD)
Hydro	SAILLANT	France	Total	123	International Commission on Large Dams (ICOLD)
Hydro	MANGAHAO NO. 2	New Zealand	Total	123	International Commission on Large Dams (ICOLD)
Hydro	IMATRA	Finland	Total	124	International Commission on Large Dams (ICOLD)
Hydro	ZARNOWIEC	Poland	Total	125	International Commission on Large Dams (ICOLD)
Hydro	UAL DA MULIN	Switzerland	Total	125	International Commission on Large Dams (ICOLD)
Hydro	GROSSREIFLING	Austria	Total	126	International Commission on Large Dams (ICOLD)
Hydro	PLAN D'AREM	France	Total	127	International Commission on Large Dams (ICOLD)
Hydro	CHORANCHE	France	Total	128	International Commission on Large Dams (ICOLD)
Hydro	L_V_NS KRV	Sweden	Total	129	International Commission on Large Dams (ICOLD)
Hydro	BRIGELS	Switzerland	Total	130	International Commission on Large Dams (ICOLD)
Hydro	LANGMANN	Austria	Total	138	International Commission on Large Dams (ICOLD)
Hydro	VERMUNT	Austria	Total	138	International Commission on Large Dams (ICOLD)
Hydro	GLORIETTES	France	Total	138	International Commission on Large Dams (ICOLD)
Hydro	PASSOUIRA	France	Total	140	International Commission on Large Dams (ICOLD)
Hydro	SAINTE MARGUERITE LAFIGERE	France	Total	141	International Commission on Large Dams (ICOLD)
Hydro	PINE TIER	Australia	Total	143	International Commission on Large Dams (ICOLD)
Hydro	WALDIALP NORD	Switzerland	Total	143	International Commission on Large Dams (ICOLD)
Hydro	MAPRAGG	Switzerland	Total	144	International Commission on Large Dams (ICOLD)
Hydro	MALLEMORT (BARRAGE)	France	Total	146	International Commission on Large Dams (ICOLD)
Hydro	PORCE 3	Colombia	Total	148	International Commission on Large Dams (ICOLD)
Hydro	GULLSP_NG	Sweden	Total	150	International Commission on Large Dams (ICOLD)
Hydro	RAZOVAC	Croatia	Total	151	International Commission on Large Dams (ICOLD)
Hydro	SCHWARZA	Germany	Total	156	International Commission on Large Dams (ICOLD)
Hydro	CUMPANITA	Romania	Total	156	International Commission on Large Dams (ICOLD)
Hydro	ZLATOLICJE	Slovenia	Total	156	International Commission on Large Dams (ICOLD)
Hydro	CAMPAULEIL	France	Total	157	International Commission on Large Dams (ICOLD)
Hydro	GSTINS	Austria	Total	158	International Commission on Large Dams (ICOLD)
Hydro	R_TERICHSBODEN	Switzerland	Total	158	International Commission on Large Dams (ICOLD)
Hydro	PALISSE	France	Total	159	International Commission on Large Dams (ICOLD)
Hydro	PONTABOULAND	France	Total	161	International Commission on Large Dams (ICOLD)
Hydro	JOR	Malaysia	Total	162	International Commission on Large Dams (ICOLD)
Hydro	SCHLATTLI	Switzerland	Total	162	International Commission on Large Dams (ICOLD)
Hydro	MIXNITZ	Austria	Total	167	International Commission on Large Dams (ICOLD)
Hydro	EGSCHI	Switzerland	Total	171	International Commission on Large Dams (ICOLD)
Hydro	SAINT PREJET	France	Total	173	International Commission on Large Dams (ICOLD)
Hydro	PLAN D'AVAL	France	Total	179	International Commission on Large Dams (ICOLD)
Hydro	WAG (HIEFLAU)	Austria	Total	181	International Commission on Large Dams (ICOLD)
Hydro	SUFERS	Switzerland	Total	183	International Commission on Large Dams (ICOLD)
Hydro	QUEBRADONA	Colombia	Total	185	International Commission on Large Dams (ICOLD)
Hydro	KAVSAK BENDI	Turkey	Total	185	International Commission on Large Dams (ICOLD)
Hydro	JOTTY	France	Total	189	International Commission on Large Dams (ICOLD)
Hydro	ZLATTEN	Austria	Total	191	International Commission on Large Dams (ICOLD)
Hydro	WITZNAU	Germany	Total	194	International Commission on Large Dams (ICOLD)
Hydro	MOETSCHLACH	Austria	Total	198	International Commission on Large Dams (ICOLD)
Hydro	JUNCTION	Australia	Total	200	International Commission on Large Dams (ICOLD)
Hydro	PIAN SAPEJO	Italy	Total	200	International Commission on Large Dams (ICOLD)
Hydro	CERCOSA	Portugal	Total	200	International Commission on Large Dams (ICOLD)
Hydro	GRANDE DIXENCE	Switzerland	Total	200	International Commission on Large Dams (ICOLD)
Hydro	PICOTE	Portugal	Total	202	International Commission on Large Dams (ICOLD)
Hydro	FELDSEE	Austria	Total	203	International Commission on Large Dams (ICOLD)
Hydro	WEINZOEDL	Austria	Total	206	International Commission on Large Dams (ICOLD)
Hydro	KUSAKLI	Turkey	Total	208	International Commission on Large Dams (ICOLD)
Hydro	MAV_ZI	Mozambique	Total	211	International Commission on Large Dams (ICOLD)
Hydro	VERWALL	Austria	Total	213	International Commission on Large Dams (ICOLD)
Hydro	FOUS	France	Total	214	International Commission on Large Dams (ICOLD)
Hydro	LANGHALSEN	Austria	Total	216	International Commission on Large Dams (ICOLD)
Hydro	RAGGAL	Austria	Total	216	International Commission on Large Dams (ICOLD)
Hydro	LERINGSFORS	Sweden	Total	217	International Commission on Large Dams (ICOLD)
Hydro	KIRCHBICHL	Austria	Total	219	International Commission on Large Dams (ICOLD)
Hydro	PONVIEL	France	Total	220	International Commission on Large Dams (ICOLD)
Hydro	MAUVOISIN	Switzerland	Total	220	International Commission on Large Dams (ICOLD)
Hydro	ST. VEIT	Austria	Total	227	International Commission on Large Dams (ICOLD)
Hydro	ARGYLE	New Zealand	Total	227	International Commission on Large Dams (ICOLD)
Hydro	PYH_KOSKI	Finland	Total	228	International Commission on Large Dams (ICOLD)
Hydro	WERFEN / PFARRWERFEN	Austria	Total	229	International Commission on Large Dams (ICOLD)
Hydro	ISOLATO	Italy	Total	230	International Commission on Large Dams (ICOLD)
Hydro	SAMBUCO	Switzerland	Total	230	International Commission on Large Dams (ICOLD)
Hydro	Pangue	Chile	Total	232	International Commission on Large Dams (ICOLD)
Hydro	VALICI	Croatia	Total	233	International Commission on Large Dams (ICOLD)
Hydro	LE PONTET	Switzerland	Total	233	International Commission on Large Dams (ICOLD)
Hydro	GENISSIAT	France	Total	235	International Commission on Large Dams (ICOLD)
Hydro	ORTIGLIETO	Italy	Total	235	International Commission on Large Dams (ICOLD)
Hydro	PODSELA	Slovenia	Total	235	International Commission on Large Dams (ICOLD)
Hydro	CLEUSON	Switzerland	Total	236	International Commission on Large Dams (ICOLD)
Hydro	WURTENALM	Austria	Total	237	International Commission on Large Dams (ICOLD)
Hydro	ESPINASSES	France	Total	238	International Commission on Large Dams (ICOLD)
Hydro	TUMUT POND	Australia	Total	239	International Commission on Large Dams (ICOLD)
Hydro	ALBERTO LLERAS C.	Colombia	Total	240	International Commission on Large Dams (ICOLD)
Hydro	AJBA	Slovenia	Total	244	International Commission on Large Dams (ICOLD)
Hydro	MUSLEN	Switzerland	Total	250	International Commission on Large Dams (ICOLD)
Hydro	MU_A	Colombia	Total	252	International Commission on Large Dams (ICOLD)
Hydro	KOPS	Austria	Total	255	International Commission on Large Dams (ICOLD)
Hydro	OLSTAPPEN	Norway	Total	260	International Commission on Large Dams (ICOLD)
Hydro	TEUFENBACH -WEIHER	Switzerland	Total	263	International Commission on Large Dams (ICOLD)
Hydro	ST. GEORGEN	Austria	Total	266	International Commission on Large Dams (ICOLD)
Hydro	ST. JOHANN	Austria	Total	268	International Commission on Large Dams (ICOLD)
Hydro	HALLEIN SOHLSTUFE	Austria	Total	270	International Commission on Large Dams (ICOLD)
Hydro	PIANTELESSIO	Italy	Total	270	International Commission on Large Dams (ICOLD)
Hydro	MATTMARK	Switzerland	Total	270	International Commission on Large Dams (ICOLD)
Hydro	KUKULE GANGA	Sri Lanka	Total	275	International Commission on Large Dams (ICOLD)
Hydro	ALBIGNA	Switzerland	Total	277	International Commission on Large Dams (ICOLD)
Hydro	LA ESMERALDA ( CHIVOR )	Colombia	Total	280	International Commission on Large Dams (ICOLD)
Hydro	PONT BALDY	France	Total	283	International Commission on Large Dams (ICOLD)
Hydro	GARRABET	France	Total	286	International Commission on Large Dams (ICOLD)
Hydro	PANIX	Switzerland	Total	286	International Commission on Large Dams (ICOLD)
Hydro	MACAGUA II	Venezuela	Total	286	International Commission on Large Dams (ICOLD)
Hydro	GROSSER MUEHLDORFERSEE	Austria	Total	288	International Commission on Large Dams (ICOLD)
Hydro	OYMAPINAR	Turkey	Total	288	International Commission on Large Dams (ICOLD)
Hydro	BODENDORF	Austria	Total	294	International Commission on Large Dams (ICOLD)
Hydro	BOTNEDALSVATN HOVEDDAM	Norway	Total	294	International Commission on Large Dams (ICOLD)
Hydro	ROSELEND	France	Total	296	International Commission on Large Dams (ICOLD)
Hydro	GOUR NOIR	France	Total	298	International Commission on Large Dams (ICOLD)
Hydro	WENDEFURTH OBERBECKEN	Germany	Total	299	International Commission on Large Dams (ICOLD)
Hydro	TREVALLYN	Australia	Total	301	International Commission on Large Dams (ICOLD)
Hydro	ZERVREILA	Switzerland	Total	301	International Commission on Large Dams (ICOLD)
Hydro	ESCALE (BARRAGE)	France	Total	303	International Commission on Large Dams (ICOLD)
Hydro	WETTINGEN	Switzerland	Total	303	International Commission on Large Dams (ICOLD)
Hydro	CASTILLON SUR LEZ	France	Total	304	International Commission on Large Dams (ICOLD)
Hydro	LIMBERG	Austria	Total	307	International Commission on Large Dams (ICOLD)
Hydro	CURNERA	Switzerland	Total	310	International Commission on Large Dams (ICOLD)
Hydro	TAU	Romania	Total	312	International Commission on Large Dams (ICOLD)
Hydro	OBREJII DE CAPALNA	Romania	Total	313	International Commission on Large Dams (ICOLD)
Hydro	GOULOURS	France	Total	320	International Commission on Large Dams (ICOLD)
Hydro	WIEDERSCHWING	Austria	Total	323	International Commission on Large Dams (ICOLD)
Hydro	KREUZBERGMAUT	Austria	Total	326	International Commission on Large Dams (ICOLD)
Hydro	RUANTANIWHA	New Zealand	Total	332	International Commission on Large Dams (ICOLD)
Hydro	MOTZ	France	Total	333	International Commission on Large Dams (ICOLD)
Hydro	LAMBACH	Austria	Total	336	International Commission on Large Dams (ICOLD)
Hydro	MIODET	France	Total	338	International Commission on Large Dams (ICOLD)
Hydro	GOLINHAC	France	Total	345	International Commission on Large Dams (ICOLD)
Hydro	FRIESACH	Austria	Total	350	International Commission on Large Dams (ICOLD)
Hydro	HINEMAIAIA C	New Zealand	Total	350	International Commission on Large Dams (ICOLD)
Hydro	ZEUZIER	Switzerland	Total	354	International Commission on Large Dams (ICOLD)
Hydro	URREITING	Austria	Total	357	International Commission on Large Dams (ICOLD)
Hydro	SANGTUDA 1	Tajikistan	Total	361	International Commission on Large Dams (ICOLD)
Hydro	PARANGANA	Australia	Total	364	International Commission on Large Dams (ICOLD)
Hydro	SYSENVATNET	Norway	Total	364	International Commission on Large Dams (ICOLD)
Hydro	THEUN HINBOUN	Laos (Lao People_s Dem. Rep.)	Total	369	International Commission on Large Dams (ICOLD)
Hydro	VIEUX-_MOSSON	Switzerland	Total	372	International Commission on Large Dams (ICOLD)
Hydro	MARMORERA	Switzerland	Total	374	International Commission on Large Dams (ICOLD)
Hydro	GOESSENDORF	Austria	Total	375	International Commission on Large Dams (ICOLD)
Hydro	MELLACH	Austria	Total	375	International Commission on Large Dams (ICOLD)
Hydro	TOTENSEE	Switzerland	Total	375	International Commission on Large Dams (ICOLD)
Hydro	GARSTEN	Austria	Total	382	International Commission on Large Dams (ICOLD)
Hydro	LAPARAN	France	Total	385	International Commission on Large Dams (ICOLD)
Hydro	SANTA ROSA II	Brazil	Total	387	International Commission on Large Dams (ICOLD)
Hydro	BACIU	Romania	Total	387	International Commission on Large Dams (ICOLD)
Hydro	ANCHAL	France	Total	393	International Commission on Large Dams (ICOLD)
Hydro	ROXBURGH	New Zealand	Total	394	International Commission on Large Dams (ICOLD)
Hydro	TRAUN-PUCKING	Austria	Total	395	International Commission on Large Dams (ICOLD)
Hydro	BEMPOSTA	Portugal	Total	396	International Commission on Large Dams (ICOLD)
Hydro	FALA	Slovenia	Total	396	International Commission on Large Dams (ICOLD)
Hydro	KALSDORF	Austria	Total	397	International Commission on Large Dams (ICOLD)
Hydro	FINSTERTAL	Austria	Total	402	International Commission on Large Dams (ICOLD)
Hydro	WALDECK II	Germany	Total	402	International Commission on Large Dams (ICOLD)
Hydro	GIGERWALD	Switzerland	Total	403	International Commission on Large Dams (ICOLD)
Hydro	URSTEIN	Austria	Total	404	International Commission on Large Dams (ICOLD)
Hydro	BISCHOFSHOFEN	Austria	Total	406	International Commission on Large Dams (ICOLD)
Hydro	SCHOENAU	Austria	Total	407	International Commission on Large Dams (ICOLD)
Hydro	PAI JOAQUIM	Brazil	Total	410	International Commission on Large Dams (ICOLD)
Hydro	NUOJUA	Finland	Total	411	International Commission on Large Dams (ICOLD)
Hydro	ROSSINI_RE	Switzerland	Total	411	International Commission on Large Dams (ICOLD)
Hydro	LOSENSTEIN	Austria	Total	412	International Commission on Large Dams (ICOLD)
Hydro	TERNBERG	Austria	Total	412	International Commission on Large Dams (ICOLD)
Hydro	LUENERSEE	Austria	Total	412	International Commission on Large Dams (ICOLD)
Hydro	OVA SPIN	Switzerland	Total	414	International Commission on Large Dams (ICOLD)
Hydro	MARCHTRENK	Austria	Total	416	International Commission on Large Dams (ICOLD)
Hydro	SAINT PIERRE COGNET	France	Total	417	International Commission on Large Dams (ICOLD)
Hydro	G_LL_BAG	Turkey	Total	420	International Commission on Large Dams (ICOLD)
Hydro	SELLA	Switzerland	Total	429	International Commission on Large Dams (ICOLD)
Hydro	CIRATA	Indonesia	Total	435	International Commission on Large Dams (ICOLD)
Hydro	POUTES	France	Total	436	International Commission on Large Dams (ICOLD)
Hydro	ARRAS	France	Total	437	International Commission on Large Dams (ICOLD)
Hydro	WEYER	Austria	Total	438	International Commission on Large Dams (ICOLD)
Hydro	FRYKFORS FRYKEN	Sweden	Total	443	International Commission on Large Dams (ICOLD)
Hydro	MARSYANGDHI	Nepal	Total	444	International Commission on Large Dams (ICOLD)
Hydro	FISCHING	Austria	Total	446	International Commission on Large Dams (ICOLD)
Hydro	OREDON	France	Total	448	International Commission on Large Dams (ICOLD)
Hydro	GRALLA	Austria	Total	451	International Commission on Large Dams (ICOLD)
Hydro	RABENSTEIN	Austria	Total	462	International Commission on Large Dams (ICOLD)
Hydro	SAUT MORTIER	France	Total	466	International Commission on Large Dams (ICOLD)
Hydro	G_SCHENERALP	Switzerland	Total	468	International Commission on Large Dams (ICOLD)
Hydro	CHAPFENSEE NORD	Switzerland	Total	474	International Commission on Large Dams (ICOLD)
Hydro	BERKE	Turkey	Total	478	International Commission on Large Dams (ICOLD)
Hydro	LIMMERN	Switzerland	Total	479	International Commission on Large Dams (ICOLD)
Hydro	GROSSRAMING	Austria	Total	480	International Commission on Large Dams (ICOLD)
Hydro	BORTELSEE	Switzerland	Total	483	International Commission on Large Dams (ICOLD)
Hydro	CHARMES	France	Total	489	International Commission on Large Dams (ICOLD)
Hydro	CAP DE LONG	France	Total	491	International Commission on Large Dams (ICOLD)
Hydro	MOTZ CHAUTAGNE	France	Total	494	International Commission on Large Dams (ICOLD)
Hydro	THURNSDORF	Austria	Total	496	International Commission on Large Dams (ICOLD)
Hydro	ZAVR_NICA	Slovenia	Total	500	International Commission on Large Dams (ICOLD)
Hydro	Roodbar e Lorestan	Iran	Total	507	International Commission on Large Dams (ICOLD)
Hydro	ZIRMSEE	Austria	Total	508	International Commission on Large Dams (ICOLD)
Hydro	SAINT LAZARE	France	Total	513	International Commission on Large Dams (ICOLD)
Hydro	VAUSSAIRE	France	Total	515	International Commission on Large Dams (ICOLD)
Hydro	O_BALT	Slovenia	Total	518	International Commission on Large Dams (ICOLD)
Hydro	MARAETAI	New Zealand	Total	519	International Commission on Large Dams (ICOLD)
Hydro	OSCHENIKSEE	Austria	Total	524	International Commission on Large Dams (ICOLD)
Hydro	GROSSSEE	Austria	Total	525	International Commission on Large Dams (ICOLD)
Hydro	TUILIERES	France	Total	528	International Commission on Large Dams (ICOLD)
Hydro	LUCENDRO	Switzerland	Total	529	International Commission on Large Dams (ICOLD)
Hydro	BAIX DIGUES	France	Total	530	International Commission on Large Dams (ICOLD)
Hydro	NIEDERWARTHA/OBERBECKEN	Germany	Total	536	International Commission on Large Dams (ICOLD)
Hydro	PLAYAS	Colombia	Total	541	International Commission on Large Dams (ICOLD)
Hydro	POUZIN	France	Total	542	International Commission on Large Dams (ICOLD)
Hydro	GREZIOLLES	France	Total	556	International Commission on Large Dams (ICOLD)
Hydro	WAIPAPA	New Zealand	Total	561	International Commission on Large Dams (ICOLD)
Hydro	G_BSENSEE OST	Switzerland	Total	567	International Commission on Large Dams (ICOLD)
Hydro	G_BSENSEE WEST	Switzerland	Total	567	International Commission on Large Dams (ICOLD)
Hydro	BRADISOR	Romania	Total	570	International Commission on Large Dams (ICOLD)
Hydro	LES TOULES	Switzerland	Total	570	International Commission on Large Dams (ICOLD)
Hydro	SOLKAN	Slovenia	Total	571	International Commission on Large Dams (ICOLD)
Hydro	NOTRE DAME DE COMMIERS	France	Total	581	International Commission on Large Dams (ICOLD)
Hydro	SAINT VIDIAN	France	Total	590	International Commission on Large Dams (ICOLD)
Hydro	TRUEL	France	Total	593	International Commission on Large Dams (ICOLD)
Hydro	NEGOVANU	Romania	Total	594	International Commission on Large Dams (ICOLD)
Hydro	LEBRING	Austria	Total	595	International Commission on Large Dams (ICOLD)
Hydro	CHAMBON	France	Total	595	International Commission on Large Dams (ICOLD)
Hydro	SARIG_ZEL	Turkey	Total	604	International Commission on Large Dams (ICOLD)
Hydro	OBERVOGAU	Austria	Total	617	International Commission on Large Dams (ICOLD)
Hydro	ISOLA	Switzerland	Total	619	International Commission on Large Dams (ICOLD)
Hydro	CANCANO	Italy	Total	620	International Commission on Large Dams (ICOLD)
Hydro	SAINT HILAIRE	France	Total	622	International Commission on Large Dams (ICOLD)
Hydro	FORMIN	Slovenia	Total	631	International Commission on Large Dams (ICOLD)
Hydro	GABERSDORF	Austria	Total	632	International Commission on Large Dams (ICOLD)
Hydro	RANNA	Austria	Total	635	International Commission on Large Dams (ICOLD)
Hydro	CERESOLE REALE MAGG.	Italy	Total	640	International Commission on Large Dams (ICOLD)
Hydro	GURA APELOR	Romania	Total	641	International Commission on Large Dams (ICOLD)
Hydro	MALARCE	France	Total	646	International Commission on Large Dams (ICOLD)
Hydro	SAINT AMANS	France	Total	647	International Commission on Large Dams (ICOLD)
Hydro	LABARRE	France	Total	652	International Commission on Large Dams (ICOLD)
Hydro	SPIELFELD	Austria	Total	657	International Commission on Large Dams (ICOLD)
Hydro	RASCHAS	France	Total	658	International Commission on Large Dams (ICOLD)
Hydro	LAZER	France	Total	661	International Commission on Large Dams (ICOLD)
Hydro	REINOKSVATN	Norway	Total	662	International Commission on Large Dams (ICOLD)
Hydro	VILLEFORT	France	Total	663	International Commission on Large Dams (ICOLD)
Hydro	OBERAUDORF - EBBS	Austria	Total	668	International Commission on Large Dams (ICOLD)
Hydro	SANTA MARIA	Switzerland	Total	678	International Commission on Large Dams (ICOLD)
Hydro	SADU II	Romania	Total	683	International Commission on Large Dams (ICOLD)
Hydro	ROSENAU	Austria	Total	685	International Commission on Large Dams (ICOLD)
Hydro	VILLEFRANCHE DE PANAT	France	Total	686	International Commission on Large Dams (ICOLD)
Hydro	LUZZONE	Switzerland	Total	686	International Commission on Large Dams (ICOLD)
Hydro	ATIAMURI	New Zealand	Total	687	International Commission on Large Dams (ICOLD)
Hydro	CH_TELOT	Switzerland	Total	690	International Commission on Large Dams (ICOLD)
Hydro	LAKE BINNEY	Australia	Total	691	International Commission on Large Dams (ICOLD)
Hydro	DIESSBACH	Austria	Total	694	International Commission on Large Dams (ICOLD)
Hydro	SERRA	Italy	Total	705	International Commission on Large Dams (ICOLD)
Hydro	WILMOT	Australia	Total	708	International Commission on Large Dams (ICOLD)
Hydro	HOCHWURTEN	Austria	Total	720	International Commission on Large Dams (ICOLD)
Hydro	YAMANLI III	Turkey	Total	728	International Commission on Large Dams (ICOLD)
Hydro	VUZENICA	Slovenia	Total	729	International Commission on Large Dams (ICOLD)
Hydro	LOUROS	Greece	Total	740	International Commission on Large Dams (ICOLD)
Hydro	VALLIERES	France	Total	750	International Commission on Large Dams (ICOLD)
Hydro	MAINSKAYA	Russia (Russian Fed.)	Total	750	International Commission on Large Dams (ICOLD)
Hydro	LABRIOULETTE	France	Total	754	International Commission on Large Dams (ICOLD)
Hydro	GEZENDE	Turkey	Total	758	International Commission on Large Dams (ICOLD)
Hydro	SANETSCH	Switzerland	Total	763	International Commission on Large Dams (ICOLD)
Hydro	CAMBEYRAC	France	Total	765	International Commission on Large Dams (ICOLD)
Hydro	PASSAU - INGLING	Austria	Total	772	International Commission on Large Dams (ICOLD)
Hydro	KR_KO	Slovenia	Total	773	International Commission on Large Dams (ICOLD)
Hydro	K_PR_	Turkey	Total	773	International Commission on Large Dams (ICOLD)
Hydro	CONTRA	Switzerland	Total	781	International Commission on Large Dams (ICOLD)
Hydro	PORCE 2	Colombia	Total	793	International Commission on Large Dams (ICOLD)
Hydro	TURNU	Romania	Total	794	International Commission on Large Dams (ICOLD)
Hydro	EMOSSON	Switzerland	Total	798	International Commission on Large Dams (ICOLD)
Hydro	SADU GORJ	Romania	Total	800	International Commission on Large Dams (ICOLD)
Hydro	CALIMANESTI	Romania	Total	802	International Commission on Large Dams (ICOLD)
Hydro	COBB	New Zealand	Total	808	International Commission on Large Dams (ICOLD)
Hydro	SOLIS	Switzerland	Total	828	International Commission on Large Dams (ICOLD)
Hydro	NAGUILHES	France	Total	830	International Commission on Large Dams (ICOLD)
Hydro	DONG NAI 4	Viet Nam	Total	842	International Commission on Large Dams (ICOLD)
Hydro	SASSIERE	France	Total	846	International Commission on Large Dams (ICOLD)
Hydro	DAFNOZONARA	Greece	Total	850	International Commission on Large Dams (ICOLD)
Hydro	VUHRED	Slovenia	Total	852	International Commission on Large Dams (ICOLD)
Hydro	MATAHINA	New Zealand	Total	855	International Commission on Large Dams (ICOLD)
Hydro	HONGRIN NORD	Switzerland	Total	860	International Commission on Large Dams (ICOLD)
Hydro	HONGRIN SUD	Switzerland	Total	860	International Commission on Large Dams (ICOLD)
Hydro	GRANDES PATURES	France	Total	864	International Commission on Large Dams (ICOLD)
Hydro	ARTO - BLANCA	Slovenia	Total	864	International Commission on Large Dams (ICOLD)
Hydro	LAVOURS	France	Total	880	International Commission on Large Dams (ICOLD)
Hydro	KALIGANDAKI	Nepal	Total	884	International Commission on Large Dams (ICOLD)
Hydro	MARIBORSKI OTOK	Slovenia	Total	885	International Commission on Large Dams (ICOLD)
Hydro	BELLEY DIGUES	France	Total	888	International Commission on Large Dams (ICOLD)
Hydro	CLUNY	Australia	Total	889	International Commission on Large Dams (ICOLD)
Hydro	TANNENSEE	Switzerland	Total	892	International Commission on Large Dams (ICOLD)
Hydro	CHAUMETTES	France	Total	904	International Commission on Large Dams (ICOLD)
Hydro	DA NHIM	Viet Nam	Total	906	International Commission on Large Dams (ICOLD)
Hydro	LESSOC	Switzerland	Total	909	International Commission on Large Dams (ICOLD)
Hydro	COUESQUE	France	Total	912	International Commission on Large Dams (ICOLD)
Hydro	BOBROWICE	Poland	Total	917	International Commission on Large Dams (ICOLD)
Hydro	VANELLE	France	Total	920	International Commission on Large Dams (ICOLD)
Hydro	VALLA	Italy	Total	920	International Commission on Large Dams (ICOLD)
Hydro	ARAPUNI	New Zealand	Total	922	International Commission on Large Dams (ICOLD)
Hydro	CATAGUNYA	Australia	Total	924	International Commission on Large Dams (ICOLD)
Hydro	GROSBOIS	France	Total	927	International Commission on Large Dams (ICOLD)
Hydro	DHRON	Germany	Total	933	International Commission on Large Dams (ICOLD)
Hydro	WAYATINAH	Australia	Total	934	International Commission on Large Dams (ICOLD)
Hydro	ARAING	France	Total	943	International Commission on Large Dams (ICOLD)
Hydro	BREMGARTEN -ZUFIKON	Switzerland	Total	943	International Commission on Large Dams (ICOLD)
Hydro	PIRTTIKOSKI	Finland	Total	947	International Commission on Large Dams (ICOLD)
Hydro	LAC LONG (GORDOLASQUE)	France	Total	950	International Commission on Large Dams (ICOLD)
Hydro	CETHANA	Australia	Total	954	International Commission on Large Dams (ICOLD)
Hydro	MAYET DE MONTAGNE	France	Total	957	International Commission on Large Dams (ICOLD)
Hydro	PIORA	Switzerland	Total	961	International Commission on Large Dams (ICOLD)
Hydro	KARTELL	Austria	Total	970	International Commission on Large Dams (ICOLD)
Hydro	HARJAVALTA	Finland	Total	974	International Commission on Large Dams (ICOLD)
Hydro	BEAUVOIR	France	Total	977	International Commission on Large Dams (ICOLD)
Hydro	PIZANCON	France	Total	980	International Commission on Large Dams (ICOLD)
Hydro	REPULSE	Australia	Total	1000	International Commission on Large Dams (ICOLD)
Hydro	DROSSEN	Austria	Total	1000	International Commission on Large Dams (ICOLD)
Hydro	BOUVANTE	France	Total	1000	International Commission on Large Dams (ICOLD)
Hydro	SEYSSEL	France	Total	1000	International Commission on Large Dams (ICOLD)
Hydro	VADURI	Romania	Total	1000	International Commission on Large Dams (ICOLD)
Hydro	MEDVODE	Slovenia	Total	1000	International Commission on Large Dams (ICOLD)
Hydro	DRAVOGRAD	Slovenia	Total	1007	International Commission on Large Dams (ICOLD)
Hydro	VATNEDALEN HOVEDDAM	Norway	Total	1018	International Commission on Large Dams (ICOLD)
Hydro	VATNEDALEN SEKUND_RDAM	Norway	Total	1018	International Commission on Large Dams (ICOLD)
Hydro	VENDA NOVA	Portugal	Total	1028	International Commission on Large Dams (ICOLD)
Hydro	BO_TANJ	Slovenia	Total	1030	International Commission on Large Dams (ICOLD)
Hydro	MONT CENIS	France	Total	1033	International Commission on Large Dams (ICOLD)
Hydro	FEISTRITZBACH (SOBOTH)	Austria	Total	1036	International Commission on Large Dams (ICOLD)
Hydro	MOIRY	Switzerland	Total	1037	International Commission on Large Dams (ICOLD)
Hydro	ETROIT	France	Total	1042	International Commission on Large Dams (ICOLD)
Hydro	SALAMONDE	Portugal	Total	1043	International Commission on Large Dams (ICOLD)
Hydro	BOR_KA	Turkey	Total	1043	International Commission on Large Dams (ICOLD)
Hydro	VIDRA	Romania	Total	1044	International Commission on Large Dams (ICOLD)
Hydro	PINET	France	Total	1048	International Commission on Large Dams (ICOLD)
Hydro	MOSTE	Slovenia	Total	1051	International Commission on Large Dams (ICOLD)
Hydro	BIOUS	France	Total	1053	International Commission on Large Dams (ICOLD)
Hydro	MONTSALVENS	Switzerland	Total	1057	International Commission on Large Dams (ICOLD)
Hydro	GNIOURE	France	Total	1061	International Commission on Large Dams (ICOLD)
Hydro	MIEL I	Colombia	Total	1065	International Commission on Large Dams (ICOLD)
Hydro	SCHWARZENBACH	Germany	Total	1068	International Commission on Large Dams (ICOLD)
Hydro	MUEHLRADING	Austria	Total	1071	International Commission on Large Dams (ICOLD)
Hydro	TECH	France	Total	1077	International Commission on Large Dams (ICOLD)
Hydro	ALTO LINDOSO	Portugal	Total	1078	International Commission on Large Dams (ICOLD)
Hydro	FREIBACH	Austria	Total	1083	International Commission on Large Dams (ICOLD)
Hydro	STANING	Austria	Total	1084	International Commission on Large Dams (ICOLD)
Hydro	VERNEY	France	Total	1087	International Commission on Large Dams (ICOLD)
Hydro	SCHAERDING - NEUHAUS	Austria	Total	1089	International Commission on Large Dams (ICOLD)
Hydro	LUMIEI	Italy	Total	1106	International Commission on Large Dams (ICOLD)
Hydro	PAHKAKOSKI	Finland	Total	1108	International Commission on Large Dams (ICOLD)
Hydro	LAOUZAS	France	Total	1110	International Commission on Large Dams (ICOLD)
Hydro	GIROTTE	France	Total	1114	International Commission on Large Dams (ICOLD)
Hydro	A VUONG	Viet Nam	Total	1115	International Commission on Large Dams (ICOLD)
Hydro	TORUL	Turkey	Total	1121	International Commission on Large Dams (ICOLD)
Hydro	QUEUILLE	France	Total	1125	International Commission on Large Dams (ICOLD)
Hydro	SFIKIA	Greece	Total	1132	International Commission on Large Dams (ICOLD)
Hydro	VRHOVO	Slovenia	Total	1135	International Commission on Large Dams (ICOLD)
Hydro	LAGO BIANCO NORD	Switzerland	Total	1135	International Commission on Large Dams (ICOLD)
Hydro	LAGO BIANCO S_D	Switzerland	Total	1135	International Commission on Large Dams (ICOLD)
Hydro	BANNALP	Switzerland	Total	1143	International Commission on Large Dams (ICOLD)
Hydro	ARGENTAT	France	Total	1152	International Commission on Large Dams (ICOLD)
Hydro	PUYVALADOR	France	Total	1159	International Commission on Large Dams (ICOLD)
Hydro	STRUBKLAMM	Austria	Total	1167	International Commission on Large Dams (ICOLD)
Hydro	TREIGNAC	France	Total	1174	International Commission on Large Dams (ICOLD)
Hydro	PALOONA	Australia	Total	1179	International Commission on Large Dams (ICOLD)
Hydro	HINEMAIAIA A	New Zealand	Total	1200	International Commission on Large Dams (ICOLD)
Hydro	TARGU JIU	Romania	Total	1200	International Commission on Large Dams (ICOLD)
Hydro	CERBURENI	Romania	Total	1207	International Commission on Large Dams (ICOLD)
Hydro	VINH SON A	Viet Nam	Total	1217	International Commission on Large Dams (ICOLD)
Hydro	BOU?_	Portugal	Total	1225	International Commission on Large Dams (ICOLD)
Hydro	MACKENZIE	Australia	Total	1233	International Commission on Large Dams (ICOLD)
Hydro	DERINER	Turkey	Total	1246	International Commission on Large Dams (ICOLD)
Hydro	MATKA	Former Yugoslav Rep. of Macedonia	Total	1250	International Commission on Large Dams (ICOLD)
Hydro	LASTIOULLES NORD	France	Total	1260	International Commission on Large Dams (ICOLD)
Hydro	GELMER	Switzerland	Total	1265	International Commission on Large Dams (ICOLD)
Hydro	MAREGES	France	Total	1266	International Commission on Large Dams (ICOLD)
Hydro	SEYRANTEPE	Turkey	Total	1273	International Commission on Large Dams (ICOLD)
Hydro	CHEZELLES	France	Total	1278	International Commission on Large Dams (ICOLD)
Hydro	CHATELOT	France	Total	1280	International Commission on Large Dams (ICOLD)
Hydro	CHARMINES	France	Total	1283	International Commission on Large Dams (ICOLD)
Hydro	LAGO TRUZZO	Italy	Total	1286	International Commission on Large Dams (ICOLD)
Hydro	BISSORTE	France	Total	1289	International Commission on Large Dams (ICOLD)
Hydro	MAALISMAA	Finland	Total	1299	International Commission on Large Dams (ICOLD)
Hydro	WHAKAMARU	New Zealand	Total	1312	International Commission on Large Dams (ICOLD)
Hydro	LANDE	France	Total	1313	International Commission on Large Dams (ICOLD)
Hydro	KIERIKKI	Finland	Total	1321	International Commission on Large Dams (ICOLD)
Hydro	ROTLECH	Austria	Total	1333	International Commission on Large Dams (ICOLD)
Hydro	PORTILLON	France	Total	1333	International Commission on Large Dams (ICOLD)
Hydro	INNERFERRERA	Switzerland	Total	1333	International Commission on Large Dams (ICOLD)
Hydro	VALLE DI LEI	Switzerland	Total	1338	International Commission on Large Dams (ICOLD)
Hydro	MANCIES	France	Total	1345	International Commission on Large Dams (ICOLD)
Hydro	GLOBOCHICA	Former Yugoslav Rep. of Macedonia	Total	1350	International Commission on Large Dams (ICOLD)
Hydro	MONTEYNARD	France	Total	1375	International Commission on Large Dams (ICOLD)
Hydro	MALAIA	Romania	Total	1382	International Commission on Large Dams (ICOLD)
Hydro	SOGAMOSO	Colombia	Total	1384	International Commission on Large Dams (ICOLD)
Hydro	Karoon4	Iran	Total	1387	International Commission on Large Dams (ICOLD)
Hydro	GUILLERMO CANO ( JAGUAS )	Colombia	Total	1394	International Commission on Large Dams (ICOLD)
Hydro	MENGE	Turkey	Total	1397	International Commission on Large Dams (ICOLD)
Hydro	SONGA HOVEDDAM	Norway	Total	1398	International Commission on Large Dams (ICOLD)
Hydro	ILLSEE	Switzerland	Total	1400	International Commission on Large Dams (ICOLD)
Hydro	IRGANAY	Russia (Russian Fed.)	Total	1406	International Commission on Large Dams (ICOLD)
Hydro	K_RT_N	Turkey	Total	1414	International Commission on Large Dams (ICOLD)
Hydro	CHASTANG	France	Total	1432	International Commission on Large Dams (ICOLD)
Hydro	PLA DE SOULCEM	France	Total	1444	International Commission on Large Dams (ICOLD)
Hydro	KOLSI	Finland	Total	1445	International Commission on Large Dams (ICOLD)
Hydro	KULEKHANI	Nepal	Total	1467	International Commission on Large Dams (ICOLD)
Hydro	CAILLAOUAS	France	Total	1469	International Commission on Large Dams (ICOLD)
Hydro	JOURDANIE	France	Total	1480	International Commission on Large Dams (ICOLD)
Hydro	MELCHSEE	Switzerland	Total	1486	International Commission on Large Dams (ICOLD)
Hydro	VAUGRIS	France	Total	1493	International Commission on Large Dams (ICOLD)
Hydro	AIGLE	France	Total	1500	International Commission on Large Dams (ICOLD)
Hydro	VILLENEUVE SUR LOT	France	Total	1500	International Commission on Large Dams (ICOLD)
Hydro	OESTI	Romania	Total	1500	International Commission on Large Dams (ICOLD)
Hydro	PARADELA	Portugal	Total	1502	International Commission on Large Dams (ICOLD)
Hydro	LADONAS	Greece	Total	1538	International Commission on Large Dams (ICOLD)
Hydro	VILARINHO DAS FURNAS	Portugal	Total	1538	International Commission on Large Dams (ICOLD)
Hydro	BRAUNAU SIMBACH	Austria	Total	1545	International Commission on Large Dams (ICOLD)
Hydro	AYAME 2	Ivory Coast	Total	1545	International Commission on Large Dams (ICOLD)
Hydro	TOP_AM	Turkey	Total	1553	International Commission on Large Dams (ICOLD)
Hydro	HAUTEFAGE	France	Total	1554	International Commission on Large Dams (ICOLD)
Hydro	LA HONDA	Venezuela	Total	1571	International Commission on Large Dams (ICOLD)
Hydro	MAURY	France	Total	1581	International Commission on Large Dams (ICOLD)
Hydro	OSSAUSKOSKI	Finland	Total	1597	International Commission on Large Dams (ICOLD)
Hydro	ETABLES	France	Total	1611	International Commission on Large Dams (ICOLD)
Hydro	HINEMAIAIA B	New Zealand	Total	1622	International Commission on Large Dams (ICOLD)
Hydro	BELVER	Portugal	Total	1625	International Commission on Large Dams (ICOLD)
Hydro	KARACA_REN II	Turkey	Total	1633	International Commission on Large Dams (ICOLD)
Hydro	MAVCICE	Slovenia	Total	1639	International Commission on Large Dams (ICOLD)
Hydro	MALAUSE	France	Total	1648	International Commission on Large Dams (ICOLD)
Hydro	IZOURT	France	Total	1650	International Commission on Large Dams (ICOLD)
Hydro	VANTTAUSKOSKI	Finland	Total	1652	International Commission on Large Dams (ICOLD)
Hydro	YEYWA	Myanmar	Total	1662	International Commission on Large Dams (ICOLD)
Hydro	SALANFE	Switzerland	Total	1682	International Commission on Large Dams (ICOLD)
Hydro	ANIWHENUA BARRAGE	New Zealand	Total	1700	International Commission on Large Dams (ICOLD)
Hydro	LUZECH	France	Total	1732	International Commission on Large Dams (ICOLD)
Hydro	CHIXOY	Guatemala	Total	1733	International Commission on Large Dams (ICOLD)
Hydro	CURTEA DE ARGES	Romania	Total	1733	International Commission on Large Dams (ICOLD)
Hydro	P_LLI	Finland	Total	1755	International Commission on Large Dams (ICOLD)
Hydro	YALY	Viet Nam	Total	1767	International Commission on Large Dams (ICOLD)
Hydro	EGGLFING - OBERNBERG	Austria	Total	1773	International Commission on Large Dams (ICOLD)
Hydro	CROUX	France	Total	1818	International Commission on Large Dams (ICOLD)
Hydro	HELJAREYGA	Denmark	Total	1833	International Commission on Large Dams (ICOLD)
Hydro	FULLY	Switzerland	Total	1833	International Commission on Large Dams (ICOLD)
Hydro	BASTYAN	Australia	Total	1837	International Commission on Large Dams (ICOLD)
Hydro	FABREGES	France	Total	1862	International Commission on Large Dams (ICOLD)
Hydro	HASAN UGURLU	Turkey	Total	1862	International Commission on Large Dams (ICOLD)
Hydro	ANTHONY	Australia	Total	1868	International Commission on Large Dams (ICOLD)
Hydro	TIGNES	France	Total	1890	International Commission on Large Dams (ICOLD)
Hydro	KOTMALE	Sri Lanka	Total	1908	International Commission on Large Dams (ICOLD)
Hydro	ROCHE BAT L'AIGUE	France	Total	1933	International Commission on Large Dams (ICOLD)
Hydro	SAUTET	France	Total	1933	International Commission on Large Dams (ICOLD)
Hydro	LANGLERET	France	Total	1944	International Commission on Large Dams (ICOLD)
Hydro	ST. PETKA	Former Yugoslav Rep. of Macedonia	Total	1970	International Commission on Large Dams (ICOLD)
Hydro	CARUACHI	Venezuela	Total	1983	International Commission on Large Dams (ICOLD)
Hydro	DAMPJOUX	France	Total	2000	International Commission on Large Dams (ICOLD)
Hydro	POUTU DAM	New Zealand	Total	2023	International Commission on Large Dams (ICOLD)
Hydro	MESSOCHORA	Greece	Total	2031	International Commission on Large Dams (ICOLD)
Hydro	ALLEMENT	France	Total	2045	International Commission on Large Dams (ICOLD)
Hydro	ERING - FRAUENSTEIN	Austria	Total	2055	International Commission on Large Dams (ICOLD)
Hydro	DEVILS GATE	Australia	Total	2118	International Commission on Large Dams (ICOLD)
Hydro	PLAVINAS	Latvia	Total	2133	International Commission on Large Dams (ICOLD)
Hydro	FRATEL	Portugal	Total	2155	International Commission on Large Dams (ICOLD)
Hydro	NSEKE	Congo (Dem. Rep. of)	Total	2163	International Commission on Large Dams (ICOLD)
Hydro	REECE	Australia	Total	2166	International Commission on Large Dams (ICOLD)
Hydro	RATAPIKO	New Zealand	Total	2231	International Commission on Large Dams (ICOLD)
Hydro	GURA LOTRULUI	Romania	Total	2241	International Commission on Large Dams (ICOLD)
Hydro	AURSJ_	Norway	Total	2243	International Commission on Large Dams (ICOLD)
Hydro	RAASAKKA	Finland	Total	2250	International Commission on Large Dams (ICOLD)
Hydro	M_HLEBERG	Switzerland	Total	2281	International Commission on Large Dams (ICOLD)
Hydro	VATNID	Denmark	Total	2294	International Commission on Large Dams (ICOLD)
Hydro	KARAPIRO	New Zealand	Total	2305	International Commission on Large Dams (ICOLD)
Hydro	LANAU	France	Total	2306	International Commission on Large Dams (ICOLD)
Hydro	DAESTI	Romania	Total	2308	International Commission on Large Dams (ICOLD)
Hydro	SON LA	Viet Nam	Total	2376	International Commission on Large Dams (ICOLD)
Hydro	RAMNICU VALCEA	Romania	Total	2381	International Commission on Large Dams (ICOLD)
Hydro	TUMUT 3 PIPELINE	Australia	Total	2384	International Commission on Large Dams (ICOLD)
Hydro	MONTLARRON	France	Total	2393	International Commission on Large Dams (ICOLD)
Hydro	LOMUNDOYRAR	Denmark	Total	2400	International Commission on Large Dams (ICOLD)
Hydro	SAMANALAWEWA	Sri Lanka	Total	2402	International Commission on Large Dams (ICOLD)
Hydro	UTANEN	Finland	Total	2415	International Commission on Large Dams (ICOLD)
Hydro	STORGLOMVATN	Norway	Total	2472	International Commission on Large Dams (ICOLD)
Hydro	VIDRARU	Romania	Total	2500	International Commission on Large Dams (ICOLD)
Hydro	GRIES	Switzerland	Total	2523	International Commission on Large Dams (ICOLD)
Hydro	SAINTS PEYRES	France	Total	2561	International Commission on Large Dams (ICOLD)
Hydro	TOUVEDO	Portugal	Total	2567	International Commission on Large Dams (ICOLD)
Hydro	ROCKY VALLEY	Australia	Total	2573	International Commission on Large Dams (ICOLD)
Hydro	CASTELNAU LASSOUTS	France	Total	2595	International Commission on Large Dams (ICOLD)
Hydro	KANDIL	Turkey	Total	2616	International Commission on Large Dams (ICOLD)
Hydro	WAIHI	New Zealand	Total	2625	International Commission on Large Dams (ICOLD)
Hydro	WRZESZCZYN	Poland	Total	2667	International Commission on Large Dams (ICOLD)
Hydro	PANGARATI	Romania	Total	2684	International Commission on Large Dams (ICOLD)
Hydro	PET_J_SKOSKI	Finland	Total	2693	International Commission on Large Dams (ICOLD)
Hydro	SANTA RITA	Colombia	Total	2715	International Commission on Large Dams (ICOLD)
Hydro	BACAU	Romania	Total	2735	International Commission on Large Dams (ICOLD)
Hydro	TARNITA	Romania	Total	2750	International Commission on Large Dams (ICOLD)
Hydro	LA YESCA	Mexico	Total	2760	International Commission on Large Dams (ICOLD)
Hydro	RHODANNENBERG	Switzerland	Total	2765	International Commission on Large Dams (ICOLD)
Hydro	KONI	Congo (Dem. Rep. of)	Total	2778	International Commission on Large Dams (ICOLD)
Hydro	WISENTA	Germany	Total	2790	International Commission on Large Dams (ICOLD)
Hydro	YENICE	Turkey	Total	2811	International Commission on Large Dams (ICOLD)
Hydro	WIESTAL	Austria	Total	2818	International Commission on Large Dams (ICOLD)
Hydro	TORR_O	Portugal	Total	2855	International Commission on Large Dams (ICOLD)
Hydro	SALZA	Austria	Total	2857	International Commission on Large Dams (ICOLD)
Hydro	CIZE BOLOZON	France	Total	2889	International Commission on Large Dams (ICOLD)
Hydro	F_RREVASSDAMMEN	Norway	Total	2900	International Commission on Large Dams (ICOLD)
Hydro	NAM NGUM 5	Laos (Lao People_s Dem. Rep.)	Total	2907	International Commission on Large Dams (ICOLD)
Hydro	SILVRETTA	Austria	Total	2911	International Commission on Large Dams (ICOLD)
Hydro	AGE	France	Total	2923	International Commission on Large Dams (ICOLD)
Hydro	KOELNBREIN	Austria	Total	2961	International Commission on Large Dams (ICOLD)
Hydro	GAMP	Austria	Total	2963	International Commission on Large Dams (ICOLD)
Hydro	KURATAU	New Zealand	Total	2967	International Commission on Large Dams (ICOLD)
Hydro	GRANGENT	France	Total	2992	International Commission on Large Dams (ICOLD)
Hydro	ARNENSEE	Switzerland	Total	3040	International Commission on Large Dams (ICOLD)
Hydro	OBERAAR	Switzerland	Total	3042	International Commission on Large Dams (ICOLD)
Hydro	SCHIFFENEN	Switzerland	Total	3058	International Commission on Large Dams (ICOLD)
Hydro	MANAPOURI LAKE CONTROL	New Zealand	Total	3065	International Commission on Large Dams (ICOLD)
Hydro	EGUZON	France	Total	3089	International Commission on Large Dams (ICOLD)
Hydro	HERCULANE	Romania	Total	3120	International Commission on Large Dams (ICOLD)
Hydro	RIVIERES	France	Total	3122	International Commission on Large Dams (ICOLD)
Hydro	MIGOELOU	France	Total	3125	International Commission on Large Dams (ICOLD)
Hydro	LANOUX	France	Total	3148	International Commission on Large Dams (ICOLD)
Hydro	VAUFREY	France	Total	3159	International Commission on Large Dams (ICOLD)
Hydro	ROCHE AU MOINE	France	Total	3182	International Commission on Large Dams (ICOLD)
Hydro	HAAPAKOSKI	Finland	Total	3185	International Commission on Large Dams (ICOLD)
Hydro	MEADOWBANK	Australia	Total	3209	International Commission on Large Dams (ICOLD)
Hydro	ISOHAARA	Finland	Total	3230	International Commission on Large Dams (ICOLD)
Hydro	HIERZMANN	Austria	Total	3250	International Commission on Large Dams (ICOLD)
Hydro	DAOURAT	Morocco	Total	3250	International Commission on Large Dams (ICOLD)
Hydro	MONCEAUX LA VIROLLE	France	Total	3268	International Commission on Large Dams (ICOLD)
Hydro	THURIES	France	Total	3292	International Commission on Large Dams (ICOLD)
Hydro	KOOMBOOLOOMBA	Australia	Total	3294	International Commission on Large Dams (ICOLD)
Hydro	LAKE MARGARET	Australia	Total	3298	International Commission on Large Dams (ICOLD)
Hydro	CHAMPSANGLARD	France	Total	3438	International Commission on Large Dams (ICOLD)
Hydro	BORDE SECO	Venezuela	Total	3441	International Commission on Large Dams (ICOLD)
Hydro	TATAR	Turkey	Total	3444	International Commission on Large Dams (ICOLD)
Hydro	COISELET	France	Total	3455	International Commission on Large Dams (ICOLD)
Hydro	BORT LES ORGUES	France	Total	3461	International Commission on Large Dams (ICOLD)
Hydro	SCHR_H	Switzerland	Total	3483	International Commission on Large Dams (ICOLD)
Hydro	VARG_N	Sweden	Total	3513	International Commission on Large Dams (ICOLD)
Hydro	CARDENELLO	Italy	Total	3542	International Commission on Large Dams (ICOLD)
Hydro	STUETTA	Italy	Total	3542	International Commission on Large Dams (ICOLD)
Hydro	G_K_EKAYA	Turkey	Total	3559	International Commission on Large Dams (ICOLD)
Hydro	BOCKHARTSEE	Austria	Total	3562	International Commission on Large Dams (ICOLD)
Hydro	SARRANS	France	Total	3571	International Commission on Large Dams (ICOLD)
Hydro	VEZINS	France	Total	3600	International Commission on Large Dams (ICOLD)
Hydro	MARCILLAC	France	Total	3607	International Commission on Large Dams (ICOLD)
Hydro	MANAVGAT	Turkey	Total	3636	International Commission on Large Dams (ICOLD)
Hydro	KARAKAYA	Turkey	Total	3644	International Commission on Large Dams (ICOLD)
Hydro	TISMANA AVAL	Romania	Total	3667	International Commission on Large Dams (ICOLD)
Hydro	TAIVALKOSKI	Finland	Total	3686	International Commission on Large Dams (ICOLD)
Hydro	RAVIEGE	France	Total	3712	International Commission on Large Dams (ICOLD)
Hydro	CALACUCCIA	France	Total	3738	International Commission on Large Dams (ICOLD)
Hydro	SAINT MARC	France	Total	3750	International Commission on Large Dams (ICOLD)
Hydro	LARTIGE	France	Total	3750	International Commission on Large Dams (ICOLD)
Hydro	GARLENI	Romania	Total	3828	International Commission on Large Dams (ICOLD)
Hydro	VADENI	Romania	Total	3880	International Commission on Large Dams (ICOLD)
Hydro	AVIEMORE	New Zealand	Total	3978	International Commission on Large Dams (ICOLD)
Hydro	PRADEAUX	France	Total	4000	International Commission on Large Dams (ICOLD)
Hydro	SERRE PONCON	France	Total	4143	International Commission on Large Dams (ICOLD)
Hydro	UZUN_AYIR	Turkey	Total	4171	International Commission on Large Dams (ICOLD)
Hydro	FADES	France	Total	4278	International Commission on Large Dams (ICOLD)
Hydro	KALIVACI	Albania	Total	4286	International Commission on Large Dams (ICOLD)
Hydro	H_HNERMATT	Switzerland	Total	4289	International Commission on Large Dams (ICOLD)
Hydro	IN DEN SCHLAGEN	Switzerland	Total	4289	International Commission on Large Dams (ICOLD)
Hydro	OSIGLIETTA	Italy	Total	4313	International Commission on Large Dams (ICOLD)
Hydro	MERIKOSKI	Finland	Total	4333	International Commission on Large Dams (ICOLD)
Hydro	KARKAMIS	Turkey	Total	4356	International Commission on Large Dams (ICOLD)
Hydro	BOYABAT	Turkey	Total	4360	International Commission on Large Dams (ICOLD)
Hydro	NEPES	France	Total	4375	International Commission on Large Dams (ICOLD)
Hydro	EL CAJ_N	Mexico	Total	4414	International Commission on Large Dams (ICOLD)
Hydro	MARTINEIX	France	Total	4444	International Commission on Large Dams (ICOLD)
Hydro	FLEIX	France	Total	4444	International Commission on Large Dams (ICOLD)
Hydro	ROSSENS	Switzerland	Total	4444	International Commission on Large Dams (ICOLD)
Hydro	BENMORE	New Zealand	Total	4448	International Commission on Large Dams (ICOLD)
Hydro	SIRNAK	Turkey	Total	4463	International Commission on Large Dams (ICOLD)
Hydro	SANTA LUZIA	Portugal	Total	4473	International Commission on Large Dams (ICOLD)
Hydro	VILAR	Portugal	Total	4527	International Commission on Large Dams (ICOLD)
Hydro	RACOVA	Romania	Total	4550	International Commission on Large Dams (ICOLD)
Hydro	MOTALA	Sweden	Total	4552	International Commission on Large Dams (ICOLD)
Hydro	ROCHE TALAMIE	France	Total	4559	International Commission on Large Dams (ICOLD)
Hydro	SAUT DE VESOLES	France	Total	4577	International Commission on Large Dams (ICOLD)
Hydro	PIATRA NEAMT	Romania	Total	4615	International Commission on Large Dams (ICOLD)
Hydro	SCHLUCHSEE	Germany	Total	4631	International Commission on Large Dams (ICOLD)
Hydro	ARTOUSTE	France	Total	4667	International Commission on Large Dams (ICOLD)
Hydro	LILIECI	Romania	Total	4673	International Commission on Large Dams (ICOLD)
Hydro	KEGUMS	Latvia	Total	4737	International Commission on Large Dams (ICOLD)
Hydro	_AMLIG_ZE	Turkey	Total	4902	International Commission on Large Dams (ICOLD)
Hydro	RABODANGES	France	Total	5114	International Commission on Large Dams (ICOLD)
Hydro	PUNT DAL GALL	Switzerland	Total	5120	International Commission on Large Dams (ICOLD)
Hydro	TEMPLE	France	Total	5178	International Commission on Large Dams (ICOLD)
Hydro	WALSBURG	Germany	Total	5200	International Commission on Large Dams (ICOLD)
Hydro	VISTEA	Romania	Total	5212	International Commission on Large Dams (ICOLD)
Hydro	VOUGLANS	France	Total	5500	International Commission on Large Dams (ICOLD)
Hydro	CONFOLENT	France	Total	5571	International Commission on Large Dams (ICOLD)
Hydro	RIGA	Latvia	Total	5649	International Commission on Large Dams (ICOLD)
Hydro	SEEUFEREGG	Switzerland	Total	5667	International Commission on Large Dams (ICOLD)
Hydro	SPITALLAMM	Switzerland	Total	5667	International Commission on Large Dams (ICOLD)
Hydro	TRAUALPSEE	Austria	Total	5750	International Commission on Large Dams (ICOLD)
Hydro	FARKAD	Uzbekistan	Total	5783	International Commission on Large Dams (ICOLD)
Hydro	ERMENEK	Turkey	Total	5787	International Commission on Large Dams (ICOLD)
Hydro	SCOREIU	Romania	Total	5811	International Commission on Large Dams (ICOLD)
Hydro	HATEG	Romania	Total	5905	International Commission on Large Dams (ICOLD)
Hydro	MYRARNAR	Denmark	Total	6000	International Commission on Large Dams (ICOLD)
Hydro	CLARK	Australia	Total	6060	International Commission on Large Dams (ICOLD)
Hydro	TUYEN QUANG	Viet Nam	Total	6132	International Commission on Large Dams (ICOLD)
Hydro	EIDISVATN	Denmark	Total	6250	International Commission on Large Dams (ICOLD)
Hydro	HOUAYHO	Laos (Lao People_s Dem. Rep.)	Total	6379	International Commission on Large Dams (ICOLD)
Hydro	NEUVIC D'USSEL	France	Total	6391	International Commission on Large Dams (ICOLD)
Hydro	_ZL_CE	Turkey	Total	6416	International Commission on Large Dams (ICOLD)
Hydro	SAINT ETIENNE CANTALES	France	Total	6460	International Commission on Large Dams (ICOLD)
Hydro	PLAN D'AMONT	France	Total	6500	International Commission on Large Dams (ICOLD)
Hydro	MANKALA	Finland	Total	6615	International Commission on Large Dams (ICOLD)
Hydro	VILLEJOUBERT	France	Total	6667	International Commission on Large Dams (ICOLD)
Hydro	CABRIL	Portugal	Total	6721	International Commission on Large Dams (ICOLD)
Hydro	ATAK_Y	Turkey	Total	6750	International Commission on Large Dams (ICOLD)
Hydro	PIGES AOOU	Greece	Total	6970	International Commission on Large Dams (ICOLD)
Hydro	MACKINTOSH	Australia	Total	7008	International Commission on Large Dams (ICOLD)
Hydro	_ERMIKLER	Turkey	Total	7037	International Commission on Large Dams (ICOLD)
Hydro	ENCHANET	France	Total	7069	International Commission on Large Dams (ICOLD)
Hydro	ARPASU	Romania	Total	7083	International Commission on Large Dams (ICOLD)
Hydro	SLATINA	Romania	Total	7098	International Commission on Large Dams (ICOLD)
Hydro	ALTINKAYA	Turkey	Total	7249	International Commission on Large Dams (ICOLD)
Hydro	PRACANA	Portugal	Total	7286	International Commission on Large Dams (ICOLD)
Hydro	KAINZMUEHL	Germany	Total	7375	International Commission on Large Dams (ICOLD)
Hydro	CALIMA	Colombia	Total	7438	International Commission on Large Dams (ICOLD)
Hydro	MONTTA	Finland	Total	7500	International Commission on Large Dams (ICOLD)
Hydro	ROBERT-BOURASSA	Canada	Total	7527	International Commission on Large Dams (ICOLD)
Hydro	BUJALEUF	France	Total	7778	International Commission on Large Dams (ICOLD)
Hydro	KURKIASKA	Finland	Total	7915	International Commission on Large Dams (ICOLD)
Hydro	GRANDVAL	France	Total	8088	International Commission on Large Dams (ICOLD)
Hydro	VILLEBOIS	France	Total	8106	International Commission on Large Dams (ICOLD)
Hydro	MENZELET	Turkey	Total	8155	International Commission on Large Dams (ICOLD)
Hydro	GURI	Venezuela	Total	8173	International Commission on Large Dams (ICOLD)
Hydro	Seymareh	Iran	Total	8176	International Commission on Large Dams (ICOLD)
Hydro	AVRIG	Romania	Total	8462	International Commission on Large Dams (ICOLD)
Hydro	VASSIVIERE	France	Total	8609	International Commission on Large Dams (ICOLD)
Hydro	POURNARI	Greece	Total	8766	International Commission on Large Dams (ICOLD)
Hydro	MATARAKOSKI	Finland	Total	8871	International Commission on Large Dams (ICOLD)
Hydro	BAYRAMHACILI	Turkey	Total	8916	International Commission on Large Dams (ICOLD)
Hydro	ORL_K	Czech Republic	Total	9107	International Commission on Large Dams (ICOLD)
Hydro	CROTTY	Australia	Total	9229	International Commission on Large Dams (ICOLD)
Hydro	KURITTUKOSKI	Finland	Total	9310	International Commission on Large Dams (ICOLD)
Hydro	DONG NAI 3	Viet Nam	Total	9412	International Commission on Large Dams (ICOLD)
Hydro	CZCHOW	Poland	Total	9714	International Commission on Large Dams (ICOLD)
Hydro	AITTOKOSKI	Finland	Total	10692	International Commission on Large Dams (ICOLD)
Hydro	STAUSEE AHAUSEN	Germany	Total	10760	International Commission on Large Dams (ICOLD)
Hydro	KEBAN	Turkey	Total	11250	International Commission on Large Dams (ICOLD)
Hydro	EICHICHT	Germany	Total	11783	International Commission on Large Dams (ICOLD)
Hydro	TEKAPO LAKE CONTROL	New Zealand	Total	11895	International Commission on Large Dams (ICOLD)
Hydro	FORSTSEE	Austria	Total	12000	International Commission on Large Dams (ICOLD)
Hydro	PRAT	France	Total	12000	International Commission on Large Dams (ICOLD)
Hydro	LOHMUHLE	Luxembourg	Total	12000	International Commission on Large Dams (ICOLD)
Hydro	YATE	France	Total	12014	International Commission on Large Dams (ICOLD)
Hydro	GUERLEDAN	France	Total	12308	International Commission on Large Dams (ICOLD)
Hydro	MIENA ROCKFILL	Australia	Total	14022	International Commission on Large Dams (ICOLD)
Hydro	VOILA	Romania	Total	14310	International Commission on Large Dams (ICOLD)
Hydro	TAABO	Ivory Coast	Total	14435	International Commission on Large Dams (ICOLD)
Hydro	GUILHOFREI	Portugal	Total	14818	International Commission on Large Dams (ICOLD)
Hydro	TCHIMBELE	Gabon	Total	15200	International Commission on Large Dams (ICOLD)
Hydro	BURGKHAMMER	Germany	Total	15560	International Commission on Large Dams (ICOLD)
Hydro	GALENS	France	Total	15806	International Commission on Large Dams (ICOLD)
Hydro	HIETAMANKOSKI	Finland	Total	16250	International Commission on Large Dams (ICOLD)
Hydro	TRONERAS	Colombia	Total	17222	International Commission on Large Dams (ICOLD)
Hydro	CANI_ADA	Portugal	Total	17225	International Commission on Large Dams (ICOLD)
Hydro	QOLORTORSUAQ	Denmark	Total	18889	International Commission on Large Dams (ICOLD)
Hydro	RINCON DE BAYGORRIA	Uruguay	Total	19129	International Commission on Large Dams (ICOLD)
Hydro	GORDON	Australia	Total	19294	International Commission on Large Dams (ICOLD)
Hydro	CONSTITUCION	Uruguay	Total	19668	International Commission on Large Dams (ICOLD)
Hydro	ROWALLAN	Australia	Total	19689	International Commission on Large Dams (ICOLD)
Hydro	PUKAKI CANAL INLET DAM	New Zealand	Total	19886	International Commission on Large Dams (ICOLD)
Hydro	KOKKOSNIVA	Finland	Total	21392	International Commission on Large Dams (ICOLD)
Hydro	POIO	Portugal	Total	22000	International Commission on Large Dams (ICOLD)
Hydro	ROPHEMEL	France	Total	22500	International Commission on Large Dams (ICOLD)
Hydro	VAJUKOSKI	Finland	Total	22667	International Commission on Large Dams (ICOLD)
Hydro	ALTO RABAG_O	Portugal	Total	22680	International Commission on Large Dams (ICOLD)
Hydro	ALPASLAN I	Turkey	Total	23483	International Commission on Large Dams (ICOLD)
Hydro	KELUKOSKI	Finland	Total	24359	International Commission on Large Dams (ICOLD)
Hydro	SEITENOIKEA	Finland	Total	26538	International Commission on Large Dams (ICOLD)
Hydro	LIPNO 1	Czech Republic	Total	32905	International Commission on Large Dams (ICOLD)
Hydro	SAINT MICHEL	France	Total	34615	International Commission on Large Dams (ICOLD)
Hydro	KRALKIZI	Turkey	Total	39384	International Commission on Large Dams (ICOLD)
Hydro	RANCE	France	Total	40741	International Commission on Large Dams (ICOLD)
Hydro	GUAJOYO	El Salvador	Total	41094	International Commission on Large Dams (ICOLD)
Hydro	PARELOUP	France	Total	41967	International Commission on Large Dams (ICOLD)
Hydro	KANG	Denmark	Total	42135	International Commission on Large Dams (ICOLD)
Hydro	ATRO	Finland	Total	44444	International Commission on Large Dams (ICOLD)
Hydro	BUI	Ghana	Total	45773	International Commission on Large Dams (ICOLD)
Hydro	LAKE ECHO	Australia	Total	48440	International Commission on Large Dams (ICOLD)
Hydro	PETIT SAUT	France	Total	55357	International Commission on Large Dams (ICOLD)
Hydro	NZILO I	Congo (Dem. Rep. of)	Total	55496	International Commission on Large Dams (ICOLD)
Hydro	SEITAKORVA	Finland	Total	57312	International Commission on Large Dams (ICOLD)
Hydro	THAC BA	Viet Nam	Total	58750	International Commission on Large Dams (ICOLD)
Hydro	MELO	Finland	Total	62250	International Commission on Large Dams (ICOLD)
Hydro	FAUX LA MONTAGNE	France	Total	64286	International Commission on Large Dams (ICOLD)
Hydro	PAMILO	Finland	Total	64453	International Commission on Large Dams (ICOLD)
Hydro	MTERA	Tanzania (United Rep. Of)	Total	78571	International Commission on Large Dams (ICOLD)
Hydro	KARIBA	Zambia	Total	79688	International Commission on Large Dams (ICOLD)
Hydro	RUSKEAKOSKI	Finland	Total	81250	International Commission on Large Dams (ICOLD)
Hydro	IRKUTSK	Russia (Russian Fed.)	Total	82500	International Commission on Large Dams (ICOLD)
Hydro	MAHINERANGI	New Zealand	Total	136000	International Commission on Large Dams (ICOLD)
Hydro	DOCTOR GABRIEL TERRA	Uruguay	Total	136306	International Commission on Large Dams (ICOLD)
Hydro	BUYO	Ivory Coast	Total	137270	International Commission on Large Dams (ICOLD)
Hydro	BAIT_N	Panama	Total	163728	International Commission on Large Dams (ICOLD)
Hydro	MWADINGUISHA	Congo (Dem. Rep. of)	Total	193396	International Commission on Large Dams (ICOLD)
Hydro	AYAME 1	Ivory Coast	Total	285714	International Commission on Large Dams (ICOLD)
Hydro	AMBUKLAO	Philippines	Total	304889	International Commission on Large Dams (ICOLD)
Hydro	PATEA	New Zealand	Total	514167	International Commission on Large Dams (ICOLD)
Hydro	ARTHURS LAKE	Australia	Total	807375	International Commission on Large Dams (ICOLD)
Hydro	CHANGUINOLA	Panama	Total	913002	International Commission on Large Dams (ICOLD)
Hydro	ALKUMRU	Turkey	Total	1246259	International Commission on Large Dams (ICOLD)
Hydro	TAINIONKOSKI	Finland	Total	1363636	International Commission on Large Dams (ICOLD)
Hydro	PRIMAVERA	Brazil	Total	2142857	International Commission on Large Dams (ICOLD)
Hydro	PUNTARIKOSKI	Finland	Total	2663636	International Commission on Large Dams (ICOLD)
NG-	Power Plant	USA	Indirect	33.11	Spitzley & Keoleian (2005)
NG-	DOE Lifecycle	US	Indirect	141.45	Fthenakis & Kim (2009)
NG-	Marcellus Shale	USA	Indirect	143.94	NETL (2014)
NG-	Average USA	USA	Indirect	215.39	Bryce (2011)
NG-	GTSC, Marcellus shale	USA	Indirect	240.86	NETL (2014)
NG-	NGCC, Barnett shale	USA	Indirect	247.43	NETL (2014)
NG-	NGCC	USA	Indirect	268.95	NETL (2014)
NG-	Alberta 1	Canada	Indirect	283.33	Jordaan (2010)
NG-	US domestic mix (2010)	USA	Indirect	309.83	NETL (2014)
NG-	NGCC with conventional, onshore	USA	Indirect	404.5	NETL (2014)
NG-	GTSC with unconventional, Barnett shale	USA	Indirect	414.03	NETL (2014)
NG-	Gas stripper well	USA	Indirect	422.8	Bryce (2011)
NG-	GTSC with conventional, associated	USA	Indirect	450.04	NETL (2014)
NG-	NGCC with unconventional, tight gas	USA	Indirect	460.44	NETL (2014)
NG-	GTSC with US domestic mix (2010)	USA	Indirect	518.44	NETL (2014)
NG-	GTSC with conventional, onshore	USA	Indirect	676.86	NETL (2014)
NG-	GTSC with unconventional, tight gas	USA	Indirect	770.46	NETL (2014)
NG-	Alberta 2	Canada	Indirect	1133.33	Jordaan (2010)
NG+	USA 2	USA	Indirect	100	McDonald et al. (2009)
NG+	N. America 1	North America	Indirect	540	Boyce & Naugle (2011)
NG+	N. America 2	North America	Indirect	3168	Boyce & Naugle (2011)
NG+	USA 1	USA	Indirect	3600	McDonald et al. (2009)
Nuclear	Cigar Lake	Canada	Indirect	0.00678	OECD, 2008
Nuclear	Ranger	Australia	Indirect	0.00862	Mudd, 2007 and Harries et al., 1997
Nuclear	Crystal River Nuclear Plant	USA	Direct	0.01	Original Data Collection
Nuclear	Kewaunee Nuclear Power Plant	USA	Direct	0.01	Original Data Collection
Nuclear	Open pit	USA	Indirect	0.01536	Finch, 1997
Nuclear	Undergound	China	Indirect	0.02238	Eliasson & Lee, 2003
Nuclear	Mary Kathleen	Australia	Indirect	0.02908	Harries et al., 1997
Nuclear	Nabarlek	Australia	Indirect	0.0318	Mudd, 2007 and Evans et al., 2005
Nuclear	Rossing	Namibia	Indirect	0.03556	Rossing, 2010
Nuclear	Pinon Ridge	USA	Indirect	0.04833	Energy Fuels, 2009
Nuclear	Rum Jungle	Australia	Indirect	0.05502	Harries et al., 1997
Nuclear	Deep, Low	USA	Indirect	0.0603	OSTI
Nuclear	Open Pit	China	Indirect	0.06276	Eliasson & Lee, 2003
Nuclear	Deep, High	USA	Indirect	0.0786	OSTI
Nuclear	Deep, Med	USA	Indirect	0.0857	OSTI
Nuclear	Solution, High	USA	Indirect	0.8607	OSTI
Nuclear	Solution, Low	USA	Indirect	0.8608	OSTI
Nuclear	Solution, Med	USA	Indirect	0.8608	OSTI
Nuclear	Surface, Med	USA	Indirect	1.2251	OSTI
Nuclear	Surface, Low	USA	Indirect	1.2252	OSTI
Nuclear	Surface, High	USA	Indirect	1.2252	OSTI
Nuclear	Indian Point Station	USA	Direct	1.48	Original Data Collection
Nuclear	San Onofre Nuclear Generating Station	USA	Direct	2.58	Original Data Collection
Nuclear	Palisades Nuclear Plant	USA	Direct	2.71	Original Data Collection
Nuclear	William B. McGuire Nuclear Station	USA	Direct	2.73	Original Data Collection
Nuclear	Diablo Canyon Nuclear Power Plant	USA	Direct	2.75	Original Data Collection
Nuclear	Donald C. Cook Nuclear Power Plant	USA	Direct	2.82	Original Data Collection
Nuclear	Limerick Generating Station	USA	Direct	2.91	Original Data Collection
Nuclear	Hope Creek Generating Station	USA	Direct	3.21	Original Data Collection
Nuclear	Brunswick Steam Electric Plant	USA	Direct	3.5	Original Data Collection
Nuclear	Point Beach Nuclear Plant	USA	Direct	3.64	Original Data Collection
Nuclear	Millstone Nuclear Power Plant	USA	Direct	3.66	Original Data Collection
Nuclear	Seabrook Station	USA	Direct	3.7	Original Data Collection
Nuclear	Nine Mile Point Nuclear Station	USA	Direct	3.77	Original Data Collection
Nuclear	Calvert Cliffs Nuclear Power Plant	USA	Direct	3.96	Original Data Collection
Nuclear	Byron Station	USA	Direct	4.22	Original Data Collection
Nuclear	Vogtle Electric Generating Plant	USA	Direct	4.24	Original Data Collection, EIA
Nuclear	Salem Nuclear Generating Station	USA	Direct	4.28	Original Data Collection
Nuclear	Pilgrim Nuclear Power Station	USA	Direct	4.47	Original Data Collection
Nuclear	Susquehanna Steam Electric Station	USA	Direct	4.56	Original Data Collection
Nuclear	Beaver Valley	USA	Direct	4.64	Original Data Collection
Nuclear	Robert Emmett Ginna Nuclear Power Plant	USA	Direct	4.66	Original Data Collection
Nuclear	Peach Bottom Atomic Power Station	USA	Direct	4.96	Original Data Collection
Nuclear	Clinton Power Station	USA	Direct	5.44	Original Data Collection
Nuclear	Oyster Creek Generating Station	USA	Direct	5.46	Original Data Collection
Nuclear	Cooper Nuclear Station	USA	Direct	6.12	Original Data Collection
Nuclear	Comanche Peak Steam Electric Station	USA	Direct	6.23	Original Data Collection
Nuclear	Arkansas Nuclear One	USA	Direct	6.3	Original Data Collection
Nuclear	Oconee Nuclear Station	USA	Direct	6.32	Original Data Collection
Nuclear	Catawba Nuclear Station	USA	Direct	6.33	Original Data Collection
Nuclear	Edwin I. Hatch Nuclear Plant	USA	Direct	6.37	Original Data Collection
Nuclear	Waterford Steam Electric Station	USA	Direct	6.53	Original Data Collection
Nuclear	Surry Power Station	USA	Direct	6.81	Original Data Collection
Nuclear	Joseph M. Farley Nuclear Plant	USA	Direct	6.87	Original Data Collection
Nuclear	Browns Ferry Nuclear Power Station	USA	Direct	7.01	Original Data Collection
Nuclear	Vermont Yankee Nuclear Power Station	USA	Direct	7.21	Original Data Collection
Nuclear	Perry Nuclear Power Station	USA	Direct	7.25	Original Data Collection
Nuclear	North Anna Power Station	USA	Direct	7.52	Original Data Collection
Nuclear	James A. FitzPatrick Nuclear Power Plant	USA	Direct	7.67	Original Data Collection
Nuclear	Palo Verde Generating Station	USA	Direct	7.89	Original Data Collection
Nuclear	St. Lucie Plant	USA	Direct	8.05	Original Data Collection
Nuclear	Three Mile Island Nuclear Station	USA	Direct	8.13	Original Data Collection
Nuclear	Fort Calhoun Station	USA	Direct	8.15	Original Data Collection
Nuclear	Enrico Fermi Atomic Power Plant	USA	Direct	8.25	Original Data Collection
Nuclear	Sequoyah Nuclear Plant	USA	Direct	8.58	Original Data Collection
Nuclear	Grand Gulf Nuclear Station	USA	Direct	8.79	Original Data Collection
Nuclear	Prairie Island Nuclear Generating Plant	USA	Direct	9.35	Original Data Collection
Nuclear	Davis-Besse Nuclear Power Station	USA	Direct	10.1	Original Data Collection
Nuclear	Monticello Nuclear Generating Plant	USA	Direct	10.23	Original Data Collection
Nuclear	Quad-Cities Station	USA	Direct	11.22	Original Data Collection
Nuclear	Shearon Harris Nuclear Power Plant	USA	Direct	11.66	Original Data Collection
Nuclear	River Bend Station	USA	Direct	11.79	Original Data Collection
Nuclear	Duane Arnold Energy Center	USA	Direct	13.33	Original Data Collection
Nuclear	Callaway Plant	USA	Direct	13.38	Original Data Collection
Nuclear	H. B. Robinson Plant	USA	Direct	17.12	Original Data Collection
Nuclear	Wolf Creek Generation Station	USA	Direct	18.33	Original Data Collection
Nuclear	Watts Bar Nuclear Plant	USA	Direct	18.52	Original Data Collection
Nuclear	Virgil C. Summer Nuclear Station	USA	Direct	19.89	Original Data Collection
Nuclear	Washington Nuclear Project (WNP)	USA	Direct	29.62	Original Data Collection
Nuclear	Dresden Nuclear Power Station	USA	Direct	36.73	Original Data Collection
Nuclear	La Salle County Station	USA	Direct	60.3	Original Data Collection
Nuclear	Braidwood Station	USA	Direct	74.5	Original Data Collection
Nuclear	South Texas Project	USA	Direct	152.05	Original Data Collection
Nuclear	Turkey Point Plant	USA	Direct	223.27	Original Data Collection
Solar CSP	Priolo MS-CSP	Italy	Direct	281	Piemonte et al. (2011)
Solar CSP	Bokpoort	South Africa	Direct	434.78	Lilliestam et al. (2021)
Solar CSP	Rende-CSP Plant	Italy	Direct	666.67	Lilliestam et al. (2021)
Solar CSP	Archimede	Italy	Direct	869.57	Lilliestam et al. (2021)
Solar CSP	Kathu Solar Park	South Africa	Direct	900	Lilliestam et al. (2021)
Solar CSP	Astexol II	Spain	Direct	941.18	Lilliestam et al. (2021)
Solar CSP	Victorville 2 hybrid	USA	Direct	960	Ong et al. (2013)
Solar CSP	Solana Generating Station	USA	Direct	984.85	Lilliestam et al. (2021)
Solar CSP	Ashalim Plot B / Megalim	Israel	Direct	1000	Lilliestam et al. (2021)
Solar CSP	Aste 1B	Spain	Direct	1000	Lilliestam et al. (2021)
Solar CSP	Lanzhou Dacheng Dunhuang (DCTC Dunhuang) - 10MW Fresnel	China	Direct	1000	Lilliestam et al. (2021)
Solar CSP	Solnova 1	Spain	Direct	1013.04	Lilliestam et al. (2021)
Solar CSP	Solnova 3	Spain	Direct	1013.04	Lilliestam et al. (2021)
Solar CSP	Solnova 4	Spain	Direct	1013.04	Lilliestam et al. (2021)
Solar CSP	Aste 1A	Spain	Direct	1058.82	Lilliestam et al. (2021)
Solar CSP	Saguache Solar	USA	Direct	1065	Ong et al. (2013)
Solar CSP	Solaben 1	Spain	Direct	1100	Lilliestam et al. (2021)
Solar CSP	Solaben 2	Spain	Direct	1100	Lilliestam et al. (2021)
Solar CSP	Solaben 3	Spain	Direct	1100	Lilliestam et al. (2021)
Solar CSP	Solaben 6	Spain	Direct	1100	Lilliestam et al. (2021)
Solar CSP	Solacor 1	Spain	Direct	1100	Lilliestam et al. (2021)
Solar CSP	Solacor 2	Spain	Direct	1100	Lilliestam et al. (2021)
Solar CSP	Termosol 1	Spain	Direct	1111.11	Lilliestam et al. (2021)
Solar CSP	Termosol 2	Spain	Direct	1111.11	Lilliestam et al. (2021)
Solar CSP	Hidden Hills 1	USA	Direct	1115.5	Ong et al. (2013)
Solar CSP	Hidden Hills 2	USA	Direct	1115.5	Ong et al. (2013)
Solar CSP	Andasol 3	Spain	Direct	1142.86	Lilliestam et al. (2021)
Solar CSP	La Dehesa	Spain	Direct	1142.86	Lilliestam et al. (2021)
Solar CSP	La Florida	Spain	Direct	1142.86	Lilliestam et al. (2021)
Solar CSP	Helioenergy 1	Spain	Direct	1157.9	Lilliestam et al. (2021)
Solar CSP	Helioenergy 2	Spain	Direct	1157.9	Lilliestam et al. (2021)
Solar CSP	Tonopah (Crescent Dunes)	USA	Direct	1165	Ong et al. (2013)
Solar CSP	Palma del R√≠o II	Spain	Direct	1168.83	Lilliestam et al. (2021)
Solar CSP	Palma del R√≠o I	Spain	Direct	1179.04	Lilliestam et al. (2021)
Solar CSP	Shams 1	United Arab Emirates	Direct	1190.48	Lilliestam et al. (2021)
Solar CSP	Dhursar	India	Direct	1214.29	Lilliestam et al. (2021)
Solar CSP	Abengoa Mojave	USA	Direct	1240.5	Ong et al. (2013)
Solar CSP	Casablanca	Spain	Direct	1250	Lilliestam et al. (2021)
Solar CSP	Manchasol 2	Spain	Direct	1257.86	Lilliestam et al. (2021)
Solar CSP	Andasol 1	Spain	Direct	1265.82	Lilliestam et al. (2021)
Solar CSP	Andasol 2	Spain	Direct	1265.82	Lilliestam et al. (2021)
Solar CSP	Extresol 1	Spain	Direct	1265.82	Lilliestam et al. (2021)
Solar CSP	Extresol 2	Spain	Direct	1265.82	Lilliestam et al. (2021)
Solar CSP	Extresol 3	Spain	Direct	1265.82	Lilliestam et al. (2021)
Solar CSP	Manchasol 1	Spain	Direct	1265.82	Lilliestam et al. (2021)
Solar CSP	Palmdale Hybrid Gas/solar Plant	USA	Direct	1266	Ong et al. (2013)
Solar CSP	Godawari Solar Project	India	Direct	1271.19	Lilliestam et al. (2021)
Solar CSP	Genesis Solar Energy Project	USA	Direct	1278.95	Hernandez et al. (2015) & EIA 923 data
Solar CSP	Quartzsite	USA	Direct	1279.5	Ong et al. (2013)
Solar CSP	La Risca - Alvarado I	Spain	Direct	1285.71	Lilliestam et al. (2021)
Solar CSP	Majadas I	Spain	Direct	1291.87	Lilliestam et al. (2021)
Solar CSP	Arcosol 50 (Valle I)	Spain	Direct	1314.29	Lilliestam et al. (2021)
Solar CSP	Termesol 50	Spain	Direct	1314.29	Lilliestam et al. (2021)
Solar CSP	Rio Mesa 1	USA	Direct	1322	Ong et al. (2013)
Solar CSP	Rio Mesa 2	USA	Direct	1322	Ong et al. (2013)
Solar CSP	Rio Mesa 3	USA	Direct	1322	Ong et al. (2013)
Solar CSP	Arenales	Spain	Direct	1325.3	Lilliestam et al. (2021)
Solar CSP	Power China Qinghai Gonghe - 50MW Tower	China	Direct	1337.58	Lilliestam et al. (2021)
Solar CSP	CSNP Urat - 100MW Trough	China	Direct	1342.86	Lilliestam et al. (2021)
Solar CSP	Mojave Solar Project	USA	Direct	1381.32	Lilliestam et al. (2021)
Solar CSP	Crossroad Solar	USA	Direct	1388.5	Ong et al. (2013)
Solar CSP	Puerto Errado 2 Thermosolar Power Plant	Spain	Direct	1428.57	Lilliestam et al. (2021)
Solar CSP	Kimberlina	USA	Direct	1431	Ong et al. (2013)
Solar CSP	Ibersol Ciudad Real (Puertollano)	Spain	Direct	1456.31	Lilliestam et al. (2021)
Solar CSP	La Africana	Spain	Direct	1470.59	Lilliestam et al. (2021)
Solar CSP	Nevada Solar One	USA	Direct	1471.64	Ong et al. (2013)
Solar CSP	Lanzhou Dacheng Dunhuang (DCTC Dunhuang) - 50MW Fresnel	China	Direct	1495.33	Lilliestam et al. (2021)
Solar CSP	Lebrija 1	Spain	Direct	1566.67	Lilliestam et al. (2021)
Solar CSP	Mor√≥n	Spain	Direct	1600	Lilliestam et al. (2021)
Solar CSP	Olivenza 1	Spain	Direct	1600	Lilliestam et al. (2021)
Solar CSP	Orellana	Spain	Direct	1610.17	Lilliestam et al. (2021)
Solar CSP	Shouhang Dunhuang Phase II - 100 MW Tower	China	Direct	1656.32	Lilliestam et al. (2021)
Solar CSP	Rice Solar	USA	Direct	1706	Ong et al. (2013)
Solar CSP	SUPCON Delingha 50 MW Tower	China	Direct	1712.33	Lilliestam et al. (2021)
Solar CSP	eLLO Solar Thermal Project	France	Direct	1732.67	Lilliestam et al. (2021)
Solar CSP	Agua Prieta II	Mexico	Direct	1764.71	Lilliestam et al. (2021)
Solar CSP	Gemasolar Thermosolar Plant / Solar TRES	Spain	Direct	1772.73	Lilliestam et al. (2021)
Solar CSP	Plant Solar 20 (PS20)	Spain	Direct	1852	Smil (2015)
Solar CSP	Guzm√°n	Spain	Direct	1923.08	Lilliestam et al. (2021)
Solar CSP	Enerstar	Spain	Direct	2100	Lilliestam et al. (2021)
Solar CSP	Borges Termosolar	Spain	Direct	2176.87	Lilliestam et al. (2021)
Solar CSP	Megha Solar Plant	India	Direct	2200	Lilliestam et al. (2021)
Solar CSP	CEEC Hami - 50MW Tower	China	Direct	2217.74	Lilliestam et al. (2021)
Solar CSP	Solar Two	USA	Direct	2226	Ong et al. (2013)
Solar CSP	Ivanpah Solar Electric Generating System (ISEGS)	USA	Direct	2229.05	Hernandez et al. (2015) & EIA 923 data
Solar CSP	SEGS (all)	USA	Direct	2271.83	Ong et al. (2013)
Solar CSP	Puerto Errado 1 Thermosolar Power Plant	Spain	Direct	2500	Lilliestam et al. (2021)
Solar CSP	Coalinga	USA	Direct	2555	Ong et al. (2013)
Solar CSP	Badaling Dahan 1 MW Tower	China	Direct	2631.58	Lilliestam et al. (2021)
Solar CSP	Stillwater GeoSolar Hybrid Plant	USA	Direct	2666.67	Lilliestam et al. (2021)
Solar CSP	Planta Solar 10 (PS10)	Spain	Direct	2675	Smil (2015)
Solar CSP	Helios I	Spain	Direct	2680.41	Lilliestam et al. (2021)
Solar CSP	Helios II	Spain	Direct	2680.41	Lilliestam et al. (2021)
Solar CSP	LuNeng Haixi - 50MW Tower	China	Direct	2687.5	Lilliestam et al. (2021)
Solar CSP	Ford Dry Lake (Genesis)	USA	Direct	3043.28	Ong et al. (2013)
Solar CSP	Jemalong Solar Thermal Station	Australia	Direct	4545.46	Lilliestam et al. (2021)
Solar CSP	Martin Next Generation	USA	Direct	7226.79	Ong et al. (2013)
Solar CSP	Airlight Energy Ait-Baha Pilot Plant	Morocco	Direct	10041.8	Lilliestam et al. (2021)
Solar CSP	ASE Demo Plant	Italy	Direct	10714.3	Lilliestam et al. (2021)
Solar CSP	Crescent Dunes Solar Energy Project	USA	Direct	13000	Lilliestam et al. (2021)
Solar CSP	Thai Solar Energy 1	Thailand	Direct	13750	Lilliestam et al. (2021)
Solar PV	Victor Phelan Solar One	USA	Total	385.89	Hernandez et al. (2015) & EIA 923 data
Solar PV	SunEdison Alamosa PV Plant (Fixed-Tilt)	USA	Total	511.94	Ong et al. (2013) & EIA 923 data
Solar PV	Chuckawalla State Prison PV Plant	USA	Total	613.29	Ong et al. (2013) & EIA 923 data
Solar PV	Sunset Reservoir	USA	Total	932.52	Ong et al. (2013) & EIA 923 data
Solar PV	Kapolei Sustainable Energy Park	USA	Total	980.46	Ong et al. (2013) & EIA 923 data
Solar PV	California Valley Solar Ranch	USA	Total	1053.73	Hernandez et al. (2015) & EIA 923 data
Solar PV	6th St Solar Park of Gainesville, LLC	USA	Total	1059.82	Original Data Collection
Solar PV	Mountain View Solar	USA	Total	1109.64	Original Data Collection
Solar PV	Deming Solar Energy Center	USA	Total	1123.95	Ong et al. (2013) & EIA 923 data
Solar PV	Colorado State University Pueblo Plant	USA	Total	1166.08	Ong et al. (2013) & EIA 923 data
Solar PV	Apex	USA	Total	1191.98	Original Data Collection
Solar PV	Alpaugh North	USA	Total	1209.66	Hernandez et al. (2015) & EIA 923 data
Solar PV	Space Coast Next Generation Solar Energy Center (FPL)	USA	Total	1219.8	Original Data Collection
Solar PV	Linden Solar Farm	USA	Total	1246.05	Original Data Collection
Solar PV	Topaz Solar Farm	USA	Total	1280.86	Hernandez et al. (2015) & EIA 923 data
Solar PV	Copper Crossing Solar Ranch	USA	Total	1290.15	Ong et al. (2013) & EIA 923 data
Solar PV	San Luis Valley Solar Ranch	USA	Total	1330.73	Ong et al. (2013) & EIA 923 data
Solar PV	Exelon City Solar	USA	Total	1342.78	Ong et al. (2013) & EIA 923 data
Solar PV	White River	USA	Total	1357.09	Hernandez et al. (2015) & EIA 923 data
Solar PV	Yardville Solar Farm	USA	Total	1363.82	Original Data Collection
Solar PV	Hyder Plant	USA	Total	1471.72	Ong et al. (2013) & EIA 923 data
Solar PV	Palm Springs project 1	USA	Total	1510.1	Ong et al. (2013) & EIA 923 data
Solar PV	Spectrum Solar	USA	Total	1512.23	Original Data Collection
Solar PV	Bruceville Solar Farm	USA	Total	1513.47	Ong et al. (2013) & EIA 923 data
Solar PV	Agua Caliente	USA	Total	1539.18	Ong et al. (2013) & EIA 923 data
Solar PV	Tuusso Energy Antelope Plant/"TA-High Desert"	USA	Total	1542.17	Ong et al. (2013) & EIA 923 data
Solar PV	Progress Solar - One	USA	Total	1557.98	Original Data Collection
Solar PV	Cotton Center Plant	USA	Total	1568.81	Ong et al. (2013) & EIA 923 data
Solar PV	Silver Lake Solar Farm	USA	Total	1591.71	Original Data Collection
Solar PV	Chino Plant	USA	Total	1614.85	Ong et al. (2013) & EIA 923 data
Solar PV	Desert Sunlight Solar Farm	USA	Total	1642.74	Hernandez et al. (2015) & EIA 923 data
Solar PV	Ararat Rock Solar Farm	USA	Total	1661.88	Original Data Collection
Solar PV	Wal-Mart Apple Valley PV Plant	USA	Total	1673.22	Ong et al. (2013) & EIA 923 data
Solar PV	Cogentrix Alamosa Solar Generating Project	USA	Total	1722.97	Ong et al. (2013) & EIA 923 data
Solar PV	Dillard Solar Farm	USA	Total	1735.95	Ong et al. (2013) & EIA 923 data
Solar PV	Trenton Solar Farm	USA	Total	1736.34	Original Data Collection
Solar PV	Janssen Pharmaceutical Solar Power System	USA	Total	1768.19	Original Data Collection
Solar PV	Mueller Road Holyoke Plant	USA	Total	1773.05	Ong et al. (2013) & EIA 923 data
Solar PV	Vaca-Dixon Solar Station	USA	Total	1776.05	Ong et al. (2013) & EIA 923 data
Solar PV	Aero Jet Solar Project	USA	Total	1792.73	Ong et al. (2013) & EIA 923 data
Solar PV	Nellis Air Force Base Solar Star	USA	Total	1815.85	Original Data Collection
Solar PV	Centinela Solar Energy	USA	Total	1879.2	Hernandez et al. (2015) & EIA 923 data
Solar PV	Cimarron	USA	Total	1902.85	Ong et al. (2013) & EIA 923 data
Solar PV	Avra Valley	USA	Total	1923.24	Ong et al. (2013) & EIA 923 data
Solar PV	China Lake PV Plant	USA	Total	1928.14	Ong et al. (2013) & EIA 923 data
Solar PV	Roadrunner Solar Facility	USA	Total	1941.34	Ong et al. (2013) & EIA 923 data
Solar PV	Albuquerque Solar Center	USA	Total	1969.94	Ong et al. (2013) & EIA 923 data
Solar PV	Copper Mountain Solar 2	USA	Total	1978.66	Original Data Collection
Solar PV	City of Madera Waste Water	USA	Total	1992.37	Ong et al. (2013) & EIA 923 data
Solar PV	BNB Napoleon Solar LLC	USA	Total	1997.57	Ong et al. (2013) & EIA 923 data
Solar PV	Alpine Solar Project	USA	Total	2022.85	Hernandez et al. (2015) & EIA 923 data
Solar PV	West Tennessee Solar Farm	USA	Total	2053.53	Ong et al. (2013) & EIA 923 data
Solar PV	Sandy Cross Solar Farms	USA	Total	2073.45	Original Data Collection
Solar PV	Silver State North Solar Project	USA	Total	2087.82	Original Data Collection
Solar PV	Alamogordo Solar Center	USA	Total	2108.45	Ong et al. (2013) & EIA 923 data
Solar PV	Kammerer Solar Farm	USA	Total	2113.97	Ong et al. (2013) & EIA 923 data
Solar PV	SunEdison Jal	USA	Total	2139.58	Ong et al. (2013) & EIA 923 data
Solar PV	Kalaeloa Oahu	USA	Total	2155.1	Ong et al. (2013) & EIA 923 data
Solar PV	Blue Wing Solar	USA	Total	2172.06	Ong et al. (2013) & EIA 923 data
Solar PV	Porterville Solar Plant	USA	Total	2180.05	Ong et al. (2013) & EIA 923 data
Solar PV	PSEG Jacksonville Solar Farm	USA	Total	2199.62	Original Data Collection
Solar PV	Indian Orchard Solar	USA	Total	2208.31	Ong et al. (2013) & EIA 923 data
Solar PV	DeSoto Next Generation Solar Energy Center (FPL)	USA	Total	2246.2	Original Data Collection
Solar PV	Alpaugh 50 PV Solar	USA	Total	2250.06	Hernandez et al. (2015) & EIA 923 data
Solar PV	Stillwater Solar - Geothermal Plant	USA	Total	2251.83	Original Data Collection
Solar PV	Shelby Solar Project	USA	Total	2277.43	Original Data Collection
Solar PV	Las Vegas Solar Center	USA	Total	2279.62	Original Data Collection
Solar PV	Hayward Wastewater PV Plant	USA	Total	2306.58	Ong et al. (2013) & EIA 923 data
Solar PV	CALRENEW-1	USA	Total	2345.86	Ong et al. (2013) & EIA 923 data
Solar PV	Paloma Plant	USA	Total	2359.03	Ong et al. (2013) & EIA 923 data
Solar PV	Sacramento Soleil	USA	Total	2391.84	Ong et al. (2013) & EIA 923 data
Solar PV	SAS Solar Farm 1 and 2	USA	Total	2398.22	Original Data Collection
Solar PV	Grand Ridge Solar Plant	USA	Total	2428.64	Ong et al. (2013) & EIA 923 data
Solar PV	Hatch Solar Center	USA	Total	2536.65	Ong et al. (2013) & EIA 923 data
Solar PV	Ironwood State Prison PV Plant	USA	Total	2542.62	Ong et al. (2013) & EIA 923 data
Solar PV	Wyandot Solar	USA	Total	2690.05	Ong et al. (2013) & EIA 923 data
Solar PV	Avenal Solar Park (Sun City, Sand Drag, Avenal Park)	USA	Total	2691.84	Ong et al. (2013) & EIA 923 data
Solar PV	Neuse River Waste Water Treatment Plant Solar Array	USA	Total	2705.71	Original Data Collection
Solar PV	Questa	USA	Total	2744.66	Ong et al. (2013) & EIA 923 data
Solar PV	Dover Sun Park	USA	Total	2752.29	Ong et al. (2013) & EIA 923 data
Solar PV	Mount St. Mary's University	USA	Total	2769	Ong et al. (2013) & EIA 923 data
Solar PV	Pocono Raceway	USA	Total	2809.56	Ong et al. (2013) & EIA 923 data
Solar PV	Newberry Springs PV Plant	USA	Total	3014.22	Ong et al. (2013) & EIA 923 data
Solar PV	Austin Energy Webberville	USA	Total	3032.46	Ong et al. (2013) & EIA 923 data
Solar PV	Alpaugh Atwell Island West	USA	Total	3081.59	Hernandez et al. (2015) & EIA 923 data
Solar PV	Bellevue Solar	USA	Total	3336.75	Ong et al. (2013) & EIA 923 data
Solar PV	AV Solar Ranch One	USA	Total	3487.4	Hernandez et al. (2015) & EIA 923 data
Solar PV	Copper Mountain Solar 3	USA	Total	3648.58	Original Data Collection
Solar PV	Yamhill Solar	USA	Total	3682.13	Ong et al. (2013) & EIA 923 data
Solar PV	Orion Solar	USA	Total	3868.47	Hernandez et al. (2015) & EIA 923 data
Solar PV	Wayne Solar I	USA	Total	4191.07	Original Data Collection
Solar PV	Mesquite Solar Total	USA	Total	4657.61	Ong et al. (2013) & EIA 923 data
Solar PV	Springerville	USA	Total	6786.15	Ong et al. (2013) & EIA 923 data
Solar PV	Catalina Solar Project (Catalina Renewable Energy)	USA	Total	9470.26	Hernandez et al. (2015) & EIA 923 data
Wind-	Smoky Hills Wind Farm Phase I & II	USA	Total	32.01	Original Data Collection
Wind-	Red Hills Wind Farm	USA	Total	34.91	Original Data Collection
Wind-	Mountain View IV	USA	Total	41.04	Original Data Collection
Wind-	Moraine II	USA	Total	44.59	Original Data Collection
Wind-	Cohocton Wind Farm	USA	Total	46.18	Original Data Collection
Wind-	Centennial Wind Farm	USA	Total	53.81	Original Data Collection
Wind-	Waymart Wind Farm	USA	Total	58.79	Original Data Collection
Wind-	Biglow Canyon Phase I, II, III	USA	Total	60.43	Original Data Collection
Wind-	High Sheldon Wind Farm	USA	Total	63.96	Original Data Collection
Wind-	Blue Sky Green Field	USA	Total	75.16	Original Data Collection
Wind-	Grand Ridge Wind Energy Center	USA	Total	77.22	Original Data Collection
Wind-	Charles City wind farm	USA	Total	77.55	Original Data Collection
Wind-	Marengo Phase I	USA	Total	77.74	Original Data Collection
Wind-	Elkhorn Ridge Wind Energy Project	USA	Total	79.56	Original Data Collection
Wind-	Fenton Wind Project	USA	Total	83.8	Original Data Collection
Wind-	Story City wind farm	USA	Total	85.96	Original Data Collection
Wind-	Cedar Ridge Wind Farm	USA	Total	91.36	Original Data Collection
Wind-	Tatanka Wind Farm (SD/ND)	USA	Total	94.18	Original Data Collection
Wind-	Hopkins Ridge Wind Project	USA	Total	104.02	Original Data Collection
Wind-	Mountaineer Wind II	USA	Total	105.41	Original Data Collection
Wind-	Nine Canyon I and II	USA	Total	109.96	Original Data Collection
Wind-	Trimont Wind	USA	Total	110.68	Original Data Collection
Wind-	Condon Wind Project	USA	Total	113.51	Original Data Collection
Wind-	Foote Creek 1	USA	Total	119.68	Original Data Collection
Wind-	Hancock County Wind Farm	USA	Total	121.29	Original Data Collection
Wind-	North Dakota Wind I&2	USA	Total	122.86	Original Data Collection
Wind-	Combine Hills 1 & II	USA	Total	124.98	Original Data Collection
Wind-	Spring Canyon	USA	Total	126.38	Original Data Collection
Wind-	Hay Canyon	USA	Total	129.62	Original Data Collection
Wind-	Chanarambie	USA	Total	134.13	Original Data Collection
Wind-	Kittitas Valley Wind Power Project	USA	Total	137.06	Original Data Collection
Wind-	MinnDakota Wind Farm I & II	USA	Total	145.08	Original Data Collection
Wind-	Ainsworth Wind Energy Facility	USA	Total	155.63	Original Data Collection
Wind-	Top of Iowa Wind Farm	USA	Total	161.21	Original Data Collection
Wind-	Jeffers Wind Energy Center	USA	Total	161.9	Original Data Collection
Wind-	Noble Altona	USA	Total	168.02	Original Data Collection
Wind-	Providence Heights	USA	Total	170.51	Original Data Collection
Wind-	Mower County Wind Energy Center	USA	Total	174.11	Original Data Collection
Wind-	Peñascal Wind Farm	USA	Total	182.96	Original Data Collection
Wind-	Big Horn Wind project	USA	Total	186.37	Original Data Collection
Wind-	Shiloh II	USA	Total	193.7	Original Data Collection
Wind-	Beech Ridge Wind Farm	USA	Total	196.74	Original Data Collection
Wind-	Wild Horse Wind Power Project	USA	Total	202.29	Original Data Collection
Wind-	Spearville	USA	Total	202.68	Original Data Collection
Wind-	Crescent Ridge Phase I	USA	Total	209.24	Original Data Collection
Wind-	Goodnoe Hills	USA	Total	209.53	Original Data Collection
Wind-	Kibby Mountain and Kibby Ridge	USA	Total	229.16	Original Data Collection
Wind-	Mars Hill Wind	USA	Total	236.98	Original Data Collection
Wind-	Aragonne Wind LLC	USA	Total	274.82	Original Data Collection
Wind-	Meadow Lake Wind Farm	USA	Total	280.35	Original Data Collection
Wind-	Milford Wind Corridor Project Phase I	USA	Total	285.06	Original Data Collection
Wind-	Pine Tree Wind Project aka Wind Turbine Prometheus	USA	Total	309.08	Original Data Collection
Wind-	Leaning Juniper (Arlington)	USA	Total	341.47	Original Data Collection
Wind-	Allegheny Ridge Wind Farm I	USA	Total	398.76	Original Data Collection
Wind-	Mendota Hills	USA	Total	561.06	Original Data Collection
Wind-	Noble Ellenburg	USA	Total	591.67	Original Data Collection
Wind-	Hatchet Ridge Wind Project	USA	Total	710.15	Original Data Collection
Wind+	Mars Hill Wind	USA	Total	1709	Original Data Collection
Wind+	Hatchet Ridge Wind Project	USA	Total	1784	Original Data Collection
Wind+	Mountaineer Wind II	USA	Total	1812	Original Data Collection
Wind+	Mountain View IV	USA	Total	1845	Original Data Collection
Wind+	Smoky Hills Wind Farm Phase I & II	USA	Total	2020	Original Data Collection
Wind+	Cohocton Wind Farm	USA	Total	2294	Original Data Collection
Wind+	Centennial Wind Farm	USA	Total	2366	Original Data Collection
Wind+	Red Hills Wind Farm	USA	Total	2850	Original Data Collection
Wind+	Spring Canyon	USA	Total	3606	Original Data Collection
Wind+	Waymart Wind Farm	USA	Total	4301	Original Data Collection
Wind+	Moraine II	USA	Total	4616	Original Data Collection
Wind+	Jeffers Wind Energy Center	USA	Total	4789	Original Data Collection
Wind+	Foote Creek 1	USA	Total	5528	Original Data Collection
Wind+	Kittitas Valley Wind Power Project	USA	Total	5559	Original Data Collection
Wind+	Shiloh II	USA	Total	5906	Original Data Collection
Wind+	Elkhorn Ridge Wind Energy Project	USA	Total	6546	Original Data Collection
Wind+	Hancock County Wind Farm	USA	Total	7520	Original Data Collection
Wind+	Ainsworth Wind Energy Facility	USA	Total	7913	Original Data Collection
Wind+	High Sheldon Wind Farm	USA	Total	8630	Original Data Collection
Wind+	Noble Altona	USA	Total	9071	Original Data Collection
Wind+	Nine Canyon I and II	USA	Total	9715	Original Data Collection
Wind+	Tatanka Wind Farm (SD/ND)	USA	Total	10014	Original Data Collection
Wind+	Providence Heights	USA	Total	10451	Original Data Collection
Wind+	Marengo Phase I	USA	Total	11143	Original Data Collection
Wind+	Wild Horse Wind Power Project	USA	Total	11184	Original Data Collection
Wind+	Top of Iowa Wind Farm	USA	Total	11350	Original Data Collection
Wind+	Crescent Ridge Phase I	USA	Total	11363	Original Data Collection
Wind+	Hay Canyon	USA	Total	11886	Original Data Collection
Wind+	North Dakota Wind I&2	USA	Total	11907	Original Data Collection
Wind+	Kibby Mountain and Kibby Ridge	USA	Total	12059	Original Data Collection
Wind+	Charles City wind farm	USA	Total	12175	Original Data Collection
Wind+	Pine Tree Wind Project aka Wind Turbine Prometheus	USA	Total	12268	Original Data Collection
Wind+	Goodnoe Hills	USA	Total	12643	Original Data Collection
Wind+	Peñascal Wind Farm	USA	Total	13264	Original Data Collection
Wind+	Hopkins Ridge Wind Project	USA	Total	13301	Original Data Collection
Wind+	Blue Sky Green Field	USA	Total	13310	Original Data Collection
Wind+	Fenton Wind Project	USA	Total	13697	Original Data Collection
Wind+	Chanarambie	USA	Total	14858	Original Data Collection
Wind+	Mendota Hills	USA	Total	15046	Original Data Collection
Wind+	Condon Wind Project	USA	Total	16280	Original Data Collection
Wind+	Aragonne Wind LLC	USA	Total	16875	Original Data Collection
Wind+	Allegheny Ridge Wind Farm I	USA	Total	16993	Original Data Collection
Wind+	Story City wind farm	USA	Total	17512	Original Data Collection
Wind+	Biglow Canyon Phase I, II, III	USA	Total	17831	Original Data Collection
Wind+	Noble Ellenburg	USA	Total	17836	Original Data Collection
Wind+	Grand Ridge Wind Energy Center	USA	Total	19147	Original Data Collection
Wind+	Milford Wind Corridor Project Phase I	USA	Total	22850	Original Data Collection
Wind+	Cedar Ridge Wind Farm	USA	Total	23582	Original Data Collection
Wind+	Combine Hills 1 & II	USA	Total	23946	Original Data Collection
Wind+	Beech Ridge Wind Farm	USA	Total	25767	Original Data Collection
Wind+	Trimont Wind	USA	Total	32287	Original Data Collection
Wind+	Spearville	USA	Total	35543	Original Data Collection
Wind+	MinnDakota Wind Farm I & II	USA	Total	38441	Original Data Collection
Wind+	Leaning Juniper (Arlington)	USA	Total	42317	Original Data Collection
Wind+	Meadow Lake Wind Farm	USA	Total	46932	Original Data Collection
Wind+	Big Horn Wind project	USA	Total	49030	Original Data Collection
Wind+	Mower County Wind Energy Center	USA	Total	57056	Original Data Collection
